# Supplementary material for: Natural food intake patterns have little synchronizing effect on peripheral circadian clocks
Source: BMC Biol. 2020 Nov 6;18:160. doi: 10.1186/s12915-020-00872-7 (PMC7646075; doi:10.1186/s12915-020-00872-7)
Supplement: Supplementary file 3 — Additional file 3. PER2::LUC bioluminescence data. Tab Data_Expt1: PER2::LUC bioluminescence data in ZT and FT for Experiment 1. Tab Dictionary_Expt1: Data dictionary defining terms. Tab Data_Expt2: PER2::LUC bioluminescence data, locomotor activity period and phase, and image times in CT, FT, and ZT for Experiment 2. Tab Dictionary_Expt2: Data dictionary defining terms. [file 12915_2020_872_MOESM3_ESM.xlsx]

## Sheet: Data_Expt1
Index	Mouse	Tissue	Food Schedule	Light condition	ZT (h)	FT (h)	Per2Luc biolum (Mean)	Per2Luc_normalized	Notes
1	B1	Kidney	Ad Lib	LD	1	1	4425.86	105.287
2	B1	Kidney	Ad Lib	LD	5	5	No image	60.6318	1
3	B1	Kidney	Ad Lib	LD	9	9	1894.57	45.07
4	B1	Kidney	Ad Lib	LD	13	13	3043.14	72.3936
5	B1	Kidney	Ad Lib	LD	17	17	5534.68	131.665
6	B1	Kidney	Ad Lib	LD	21	21	6119.81	145.585
7	B10	Kidney	Ad Lib	LD	1	1	1412.49	81.9629	2
8	B10	Kidney	Ad Lib	LD	5	5	1223.88	71.0183	2
9	B10	Kidney	Ad Lib	LD	9	9	535.504	31.0738	2
10	B10	Kidney	Ad Lib	LD	13	13	1772.98	102.881	2
11	B10	Kidney	Ad Lib	LD	17	17	2674.52	155.195	2
12	B10	Kidney	Ad Lib	LD	21	21	2720.6	157.869	2
13	B2	Kidney	Ad Lib	LD	1	1	1539.44	115.142
14	B2	Kidney	Ad Lib	LD	5	5	No image	60.6318	1
15	B2	Kidney	Ad Lib	LD	9	9	475.822	35.589
16	B2	Kidney	Ad Lib	LD	13	13	1526.11	114.145
17	B2	Kidney	Ad Lib	LD	17	17	1115.99	83.4705
18	B2	Kidney	Ad Lib	LD	21	21	2027.59	151.653
19	B3	Kidney	Ad Lib	LD	1	1	2081.21	105.638
20	B3	Kidney	Ad Lib	LD	5	5	No image	60.6318	1
21	B3	Kidney	Ad Lib	LD	9	9	731.382	37.1234
22	B3	Kidney	Ad Lib	LD	13	13	1952.42	99.1007
23	B3	Kidney	Ad Lib	LD	17	17	2282.63	115.861
24	B3	Kidney	Ad Lib	LD	21	21	2803.05	142.277
25	B4	Kidney	Ad Lib	LD	1	1	4154.17	137.157
26	B4	Kidney	Ad Lib	LD	5	5	No image	60.6318	1
27	B4	Kidney	Ad Lib	LD	9	9	1304.99	43.0864
28	B4	Kidney	Ad Lib	LD	13	13	2439.16	80.533
29	B4	Kidney	Ad Lib	LD	17	17	3484.63	115.051
30	B4	Kidney	Ad Lib	LD	21	21	3760.91	124.173
31	B5	Kidney	Ad Lib	LD	1	1	1956.01	100.548
32	B5	Kidney	Ad Lib	LD	5	5	1126.92	57.9294
33	B5	Kidney	Ad Lib	LD	9	9	679.31	34.9198
34	B5	Kidney	Ad Lib	LD	13	13	2438.02	125.326
35	B5	Kidney	Ad Lib	LD	17	17	3057.96	157.194
36	B5	Kidney	Ad Lib	LD	21	21	2413.83	124.083
37	B6	Kidney	Ad Lib	LD	1	1	2553.12	103.796
38	B6	Kidney	Ad Lib	LD	5	5	1416.82	57.6005
39	B6	Kidney	Ad Lib	LD	9	9	976.968	39.7184
40	B6	Kidney	Ad Lib	LD	13	13	2223.33	90.3888
41	B6	Kidney	Ad Lib	LD	17	17	3004.33	122.14
42	B6	Kidney	Ad Lib	LD	21	21	4583.88	186.356
43	B7	Kidney	Ad Lib	LD	1	1	1817.97	115.361
44	B7	Kidney	Ad Lib	LD	5	5	680.146	43.1593
45	B7	Kidney	Ad Lib	LD	9	9	514.867	32.6714
46	B7	Kidney	Ad Lib	LD	13	13	1417.95	89.9773
47	B7	Kidney	Ad Lib	LD	17	17	2752.86	174.685
48	B7	Kidney	Ad Lib	LD	21	21	2271.59	144.146
49	B8	Kidney	Ad Lib	LD	1	1	506.089	78.3108
50	B8	Kidney	Ad Lib	LD	5	5	413.437	63.9741
51	B8	Kidney	Ad Lib	LD	9	9	262.498	40.6182
52	B8	Kidney	Ad Lib	LD	13	13	720.614	111.506
53	B8	Kidney	Ad Lib	LD	17	17	880.011	136.17
54	B8	Kidney	Ad Lib	LD	21	21	1094.89	169.421
55	B9	Kidney	Ad Lib	LD	1	1	7084.6	115.704
56	B9	Kidney	Ad Lib	LD	5	5	4292.83	70.1095
57	B9	Kidney	Ad Lib	LD	9	9	1384.28	22.6078
58	B9	Kidney	Ad Lib	LD	13	13	6156.41	100.545
59	B9	Kidney	Ad Lib	LD	17	17	6778.75	110.709
60	B9	Kidney	Ad Lib	LD	21	21	11041.4	180.325
61	B1	Liver	Ad Lib	LD	1	1	14453.6	111.877
62	B1	Liver	Ad Lib	LD	5	5	10390.9	80.4296
63	B1	Liver	Ad Lib	LD	9	9	3666.86	28.383
64	B1	Liver	Ad Lib	LD	13	13	12464.3	96.4787
65	B1	Liver	Ad Lib	LD	17	17	14044.3	108.708
66	B1	Liver	Ad Lib	LD	21	21	22495.3	174.123
67	B10	Liver	Ad Lib	LD	1	1	19926.3	98.7378	2
68	B10	Liver	Ad Lib	LD	5	5	19401.8	96.1389	2
69	B10	Liver	Ad Lib	LD	9	9	4958.56	24.5704	2
70	B10	Liver	Ad Lib	LD	13	13	13339.9	66.101	2
71	B10	Liver	Ad Lib	LD	17	17	21537.1	106.719	2
72	B10	Liver	Ad Lib	LD	21	21	41922.6	207.733	2
73	B2	Liver	Ad Lib	LD	1	1	15829.8	148.089
74	B2	Liver	Ad Lib	LD	5	5	7732.25	72.3357
75	B2	Liver	Ad Lib	LD	9	9	3267.74	30.5699
76	B2	Liver	Ad Lib	LD	13	13	8326.2	77.8922
77	B2	Liver	Ad Lib	LD	17	17	11760.9	110.024
78	B2	Liver	Ad Lib	LD	21	21	17219.5	161.089
79	B3	Liver	Ad Lib	LD	1	1	11231.4	75.0625
80	B3	Liver	Ad Lib	LD	5	5	15173.9	101.411
81	B3	Liver	Ad Lib	LD	9	9	3444.53	23.0207
82	B3	Liver	Ad Lib	LD	13	13	8538.59	57.0656
83	B3	Liver	Ad Lib	LD	17	17	24908.4	166.469
84	B3	Liver	Ad Lib	LD	21	21	26479.8	176.971
85	B4	Liver	Ad Lib	LD	1	1	16393.1	117.01
86	B4	Liver	Ad Lib	LD	5	5	6502.85	46.416
87	B4	Liver	Ad Lib	LD	9	9	7876.37	56.2199
88	B4	Liver	Ad Lib	LD	13	13	7904.27	56.419
89	B4	Liver	Ad Lib	LD	17	17	15767	112.542
90	B4	Liver	Ad Lib	LD	21	21	29616	211.393
91	B5	Liver	Ad Lib	LD	1	1	10820.6	93.4796
92	B5	Liver	Ad Lib	LD	5	5	4199.89	36.2831
93	B5	Liver	Ad Lib	LD	9	9	4842.13	41.8315
94	B5	Liver	Ad Lib	LD	13	13	11974.7	103.45
95	B5	Liver	Ad Lib	LD	17	17	18905.8	163.328
96	B5	Liver	Ad Lib	LD	21	21	18708.9	161.628
97	B6	Liver	Ad Lib	LD	1	1	19578.5	134.011
98	B6	Liver	Ad Lib	LD	5	5	7100.41	48.601
99	B6	Liver	Ad Lib	LD	9	9	8578.73	58.7198
100	B6	Liver	Ad Lib	LD	13	13	10512.7	71.9575
101	B6	Liver	Ad Lib	LD	17	17	14490	99.1816
102	B6	Liver	Ad Lib	LD	21	21	27397.2	187.529
103	B7	Liver	Ad Lib	LD	1	1	8410.92	85.0627
104	B7	Liver	Ad Lib	LD	5	5	4266.83	43.152
105	B7	Liver	Ad Lib	LD	9	9	3835.7	38.7919
106	B7	Liver	Ad Lib	LD	13	13	9047.46	91.5003
107	B7	Liver	Ad Lib	LD	17	17	16581.7	167.697
108	B7	Liver	Ad Lib	LD	21	21	17184.8	173.796
109	B8	Liver	Ad Lib	LD	1	1	15053	83.7756
110	B8	Liver	Ad Lib	LD	5	5	10363.6	57.6775
111	B8	Liver	Ad Lib	LD	9	9	7711.9	42.9198
112	B8	Liver	Ad Lib	LD	13	13	15104.3	84.0616
113	B8	Liver	Ad Lib	LD	17	17	21463.5	119.453
114	B8	Liver	Ad Lib	LD	21	21	38112.8	212.113
115	B9	Liver	Ad Lib	LD	1	1	5771.06	66.8969
116	B9	Liver	Ad Lib	LD	5	5	5542.62	64.2488
117	B9	Liver	Ad Lib	LD	9	9	2422.59	28.0821
118	B9	Liver	Ad Lib	LD	13	13	8990.72	104.219
119	B9	Liver	Ad Lib	LD	17	17	7460.2	86.4771
120	B9	Liver	Ad Lib	LD	21	21	21573.6	250.077
121	B1	Sub Gland	Ad Lib	LD	1	1	2260.29	75.6277
122	B1	Sub Gland	Ad Lib	LD	5	5	1300.33	43.5081
123	B1	Sub Gland	Ad Lib	LD	9	9	561.298	18.7806
124	B1	Sub Gland	Ad Lib	LD	13	13	3262.88	109.174
125	B1	Sub Gland	Ad Lib	LD	17	17	4537.85	151.833
126	B1	Sub Gland	Ad Lib	LD	21	21	6009.58	201.076
127	B10	Sub Gland	Ad Lib	LD	1	1	4993.08	74.7861	2
128	B10	Sub Gland	Ad Lib	LD	5	5	2481.64	37.1699	2
129	B10	Sub Gland	Ad Lib	LD	9	9	1098.81	16.4578	2
130	B10	Sub Gland	Ad Lib	LD	13	13	6216.69	93.1132	2
131	B10	Sub Gland	Ad Lib	LD	17	17	10096.2	151.221	2
132	B10	Sub Gland	Ad Lib	LD	21	21	15172.5	227.252	2
133	B2	Sub Gland	Ad Lib	LD	1	1	2956.23	84.7928
134	B2	Sub Gland	Ad Lib	LD	5	5	1146.51	32.885
135	B2	Sub Gland	Ad Lib	LD	9	9	1431.78	41.0673
136	B2	Sub Gland	Ad Lib	LD	13	13	3549.34	101.805
137	B2	Sub Gland	Ad Lib	LD	17	17	6601	189.335
138	B2	Sub Gland	Ad Lib	LD	21	21	5233.65	150.115
139	B3	Sub Gland	Ad Lib	LD	1	1	5244.07	77.4679
140	B3	Sub Gland	Ad Lib	LD	5	5	2960.91	43.7401
141	B3	Sub Gland	Ad Lib	LD	9	9	1287.94	19.026
142	B3	Sub Gland	Ad Lib	LD	13	13	3332.03	49.2224
143	B3	Sub Gland	Ad Lib	LD	17	17	12452.1	183.949
144	B3	Sub Gland	Ad Lib	LD	21	21	15339	226.595
145	B4	Sub Gland	Ad Lib	LD	1	1	4231.77	93.7392
146	B4	Sub Gland	Ad Lib	LD	5	5	780.293	17.2845
147	B4	Sub Gland	Ad Lib	LD	9	9	1171.25	25.9447
148	B4	Sub Gland	Ad Lib	LD	13	13	3298.17	73.0587
149	B4	Sub Gland	Ad Lib	LD	17	17	7569.52	167.675
150	B4	Sub Gland	Ad Lib	LD	21	21	10035.4	222.298
151	B5	Sub Gland	Ad Lib	LD	1	1	3807.71	91.6634
152	B5	Sub Gland	Ad Lib	LD	5	5	1419.48	34.1713
153	B5	Sub Gland	Ad Lib	LD	9	9	1552.98	37.385
154	B5	Sub Gland	Ad Lib	LD	13	13	6922.44	166.645
155	B5	Sub Gland	Ad Lib	LD	17	17	6101.09	146.872
156	B5	Sub Gland	Ad Lib	LD	21	21	5120.38	123.263
157	B6	Sub Gland	Ad Lib	LD	1	1	8275.15	106.98
158	B6	Sub Gland	Ad Lib	LD	5	5	2488.81	32.1751
159	B6	Sub Gland	Ad Lib	LD	9	9	1820.59	23.5363
160	B6	Sub Gland	Ad Lib	LD	13	13	7305.91	94.45
161	B6	Sub Gland	Ad Lib	LD	17	17	10911.7	141.065
162	B6	Sub Gland	Ad Lib	LD	21	21	15609.2	201.794
163	B7	Sub Gland	Ad Lib	LD	1	1	5168.03	106.785
164	B7	Sub Gland	Ad Lib	LD	5	5	575.377	11.8888
165	B7	Sub Gland	Ad Lib	LD	9	9	561.362	11.5992
166	B7	Sub Gland	Ad Lib	LD	13	13	3129.26	64.6588
167	B7	Sub Gland	Ad Lib	LD	17	17	8434.27	174.274
168	B7	Sub Gland	Ad Lib	LD	21	21	11169.6	230.794
169	B8	Sub Gland	Ad Lib	LD	1	1	6153.17	81.3257
170	B8	Sub Gland	Ad Lib	LD	5	5	2227.66	29.4427
171	B8	Sub Gland	Ad Lib	LD	9	9	1347.88	17.8147
172	B8	Sub Gland	Ad Lib	LD	13	13	6420.7	84.8615
173	B8	Sub Gland	Ad Lib	LD	17	17	13029.6	172.21
174	B8	Sub Gland	Ad Lib	LD	21	21	16217.5	214.345
175	B9	Sub Gland	Ad Lib	LD	1	1	3554.29	73.3189
176	B9	Sub Gland	Ad Lib	LD	5	5	1329.37	27.4226
177	B9	Sub Gland	Ad Lib	LD	9	9	1206.22	24.8822
178	B9	Sub Gland	Ad Lib	LD	13	13	3597.94	74.2193
179	B9	Sub Gland	Ad Lib	LD	17	17	6818.86	140.661
180	B9	Sub Gland	Ad Lib	LD	21	21	12579.6	259.496
181	B1	Kidney	TRF(Day-Fed)	LD	1	13	2298	44.8343
182	B1	Kidney	TRF(Day-Fed)	LD	5	17	2484.41	48.471
183	B1	Kidney	TRF(Day-Fed)	LD	9	21	2914.86	56.8692
184	B1	Kidney	TRF(Day-Fed)	LD	13	1	6763.45	131.956
185	B1	Kidney	TRF(Day-Fed)	LD	17	5	7806.2	152.3
186	B1	Kidney	TRF(Day-Fed)	LD	21	9	8486.39	165.57
187	B2	Kidney	TRF(Day-Fed)	LD	1	13	2503.04	57.7703
188	B2	Kidney	TRF(Day-Fed)	LD	5	17	2213.47	51.0871
189	B2	Kidney	TRF(Day-Fed)	LD	9	21	3814.95	88.0493
190	B2	Kidney	TRF(Day-Fed)	LD	13	1	6386.41	147.399
191	B2	Kidney	TRF(Day-Fed)	LD	17	5	6516.37	150.398
192	B2	Kidney	TRF(Day-Fed)	LD	21	9	4562.23	105.296
193	B3	Kidney	TRF(Day-Fed)	LD	1	13	1211.75	47.1953
194	B3	Kidney	TRF(Day-Fed)	LD	5	17	951.888	37.0741
195	B3	Kidney	TRF(Day-Fed)	LD	9	21	4099.69	159.675
196	B3	Kidney	TRF(Day-Fed)	LD	13	1	2977.5	115.968
197	B3	Kidney	TRF(Day-Fed)	LD	17	5	3771.03	146.874
198	B3	Kidney	TRF(Day-Fed)	LD	21	9	2393.29	93.2138
199	B4	Kidney	TRF(Day-Fed)	LD	1	13	1773.82	36.6667
200	B4	Kidney	TRF(Day-Fed)	LD	5	17	1943.42	40.1726
201	B4	Kidney	TRF(Day-Fed)	LD	9	21	6649.43	137.451
202	B4	Kidney	TRF(Day-Fed)	LD	13	1	6496.31	134.286
203	B4	Kidney	TRF(Day-Fed)	LD	17	5	8023.76	165.86
204	B4	Kidney	TRF(Day-Fed)	LD	21	9	4139.32	85.5641
205	B5	Kidney	TRF(Day-Fed)	LD	1	13	2021.26	43.446
206	B5	Kidney	TRF(Day-Fed)	LD	5	17	1350.47	29.0277
207	B5	Kidney	TRF(Day-Fed)	LD	9	21	4291.29	92.2392
208	B5	Kidney	TRF(Day-Fed)	LD	13	1	6736.22	144.792
209	B5	Kidney	TRF(Day-Fed)	LD	17	5	8010.6	172.184
210	B5	Kidney	TRF(Day-Fed)	LD	21	9	5504.25	118.311
211	B6	Kidney	TRF(Day-Fed)	LD	1	13	2106.61	43.2077
212	B6	Kidney	TRF(Day-Fed)	LD	5	17	1139.2	23.3656
213	B6	Kidney	TRF(Day-Fed)	LD	9	21	5257.01	107.824
214	B6	Kidney	TRF(Day-Fed)	LD	13	1	7634.01	156.577
215	B6	Kidney	TRF(Day-Fed)	LD	17	5	9132.35	187.309
216	B6	Kidney	TRF(Day-Fed)	LD	21	9	3984.12	81.7162
217	B7	Kidney	TRF(Day-Fed)	LD	1	13	1943.86	38.6632
218	B7	Kidney	TRF(Day-Fed)	LD	5	17	1725.78	34.3257
219	B7	Kidney	TRF(Day-Fed)	LD	9	21	5064.54	100.733
220	B7	Kidney	TRF(Day-Fed)	LD	13	1	7691.05	152.975
221	B7	Kidney	TRF(Day-Fed)	LD	17	5	7784.69	154.837
222	B7	Kidney	TRF(Day-Fed)	LD	21	9	5956.07	118.466
223	B8	Kidney	TRF(Day-Fed)	LD	1	13	1668.35	45.3066
224	B8	Kidney	TRF(Day-Fed)	LD	5	17	1711.79	46.4863
225	B8	Kidney	TRF(Day-Fed)	LD	9	21	4531.86	123.069
226	B8	Kidney	TRF(Day-Fed)	LD	13	1	6848	185.967
227	B8	Kidney	TRF(Day-Fed)	LD	17	5	4507.39	122.405
228	B8	Kidney	TRF(Day-Fed)	LD	21	9	2826.79	76.7656
229	B9	Kidney	TRF(Day-Fed)	LD	1	13	2696.39	49.883
230	B9	Kidney	TRF(Day-Fed)	LD	5	17	1801.81	33.3334
231	B9	Kidney	TRF(Day-Fed)	LD	9	21	2893.19	53.5237
232	B9	Kidney	TRF(Day-Fed)	LD	13	1	9601.99	177.636
233	B9	Kidney	TRF(Day-Fed)	LD	17	5	7865.24	145.506
234	B9	Kidney	TRF(Day-Fed)	LD	21	9	7573.99	140.118
235	B1	Liver	TRF(Day-Fed)	LD	1	13	6942.01	64.1195
236	B1	Liver	TRF(Day-Fed)	LD	5	17	4626.87	42.7358
237	B1	Liver	TRF(Day-Fed)	LD	9	21	12419.9	114.715
238	B1	Liver	TRF(Day-Fed)	LD	13	1	12133.1	112.067
239	B1	Liver	TRF(Day-Fed)	LD	17	5	12839.5	118.591
240	B1	Liver	TRF(Day-Fed)	LD	21	9	15998.7	147.771
241	B2	Liver	TRF(Day-Fed)	LD	1	13	4532.06	35.3717
242	B2	Liver	TRF(Day-Fed)	LD	5	17	5127.47	40.0187
243	B2	Liver	TRF(Day-Fed)	LD	9	21	14068.6	109.803
244	B2	Liver	TRF(Day-Fed)	LD	13	1	26092.5	203.646
245	B2	Liver	TRF(Day-Fed)	LD	17	5	19560.8	152.668
246	B2	Liver	TRF(Day-Fed)	LD	21	9	7494.59	58.4936
247	B3	Liver	TRF(Day-Fed)	LD	1	13	8720.5	67.2043
248	B3	Liver	TRF(Day-Fed)	LD	5	17	4125.7	31.7946
249	B3	Liver	TRF(Day-Fed)	LD	9	21	23833.5	183.672
250	B3	Liver	TRF(Day-Fed)	LD	13	1	18589.3	143.258
251	B3	Liver	TRF(Day-Fed)	LD	17	5	10923.8	84.1841
252	B3	Liver	TRF(Day-Fed)	LD	21	9	11663.9	89.8875
253	B4	Liver	TRF(Day-Fed)	LD	1	13	6196.13	49.3223
254	B4	Liver	TRF(Day-Fed)	LD	5	17	6563.36	52.2455
255	B4	Liver	TRF(Day-Fed)	LD	9	21	16900.5	134.531
256	B4	Liver	TRF(Day-Fed)	LD	13	1	19690.9	156.743
257	B4	Liver	TRF(Day-Fed)	LD	17	5	15323	121.974
258	B4	Liver	TRF(Day-Fed)	LD	21	9	10701.3	85.1842
259	B5	Liver	TRF(Day-Fed)	LD	1	13	10695.1	60.6527
260	B5	Liver	TRF(Day-Fed)	LD	5	17	6175.43	35.0212
261	B5	Liver	TRF(Day-Fed)	LD	9	21	13012.9	73.7967
262	B5	Liver	TRF(Day-Fed)	LD	13	1	26230.7	148.756
263	B5	Liver	TRF(Day-Fed)	LD	17	5	31524.1	178.775
264	B5	Liver	TRF(Day-Fed)	LD	21	9	18162.2	102.999
265	B6	Liver	TRF(Day-Fed)	LD	1	13	12955.7	74.8634
266	B6	Liver	TRF(Day-Fed)	LD	5	17	8255.69	47.7047
267	B6	Liver	TRF(Day-Fed)	LD	9	21	16578	95.7943
268	B6	Liver	TRF(Day-Fed)	LD	13	1	30069.1	173.751
269	B6	Liver	TRF(Day-Fed)	LD	17	5	25167.5	145.428
270	B6	Liver	TRF(Day-Fed)	LD	21	9	10809	62.4587
271	B7	Liver	TRF(Day-Fed)	LD	1	13	3726.91	33.05
272	B7	Liver	TRF(Day-Fed)	LD	5	17	6422.56	56.9549
273	B7	Liver	TRF(Day-Fed)	LD	9	21	15599.8	138.339
274	B7	Liver	TRF(Day-Fed)	LD	13	1	17209.8	152.616
275	B7	Liver	TRF(Day-Fed)	LD	17	5	11347.5	100.629
276	B7	Liver	TRF(Day-Fed)	LD	21	9	13352.7	118.411
277	B8	Liver	TRF(Day-Fed)	LD	1	13	13460.2	75.2506
278	B8	Liver	TRF(Day-Fed)	LD	5	17	7766.77	43.4209
279	B8	Liver	TRF(Day-Fed)	LD	9	21	24141.3	134.964
280	B8	Liver	TRF(Day-Fed)	LD	13	1	27214	152.142
281	B8	Liver	TRF(Day-Fed)	LD	17	5	21946.6	122.695
282	B8	Liver	TRF(Day-Fed)	LD	21	9	12794.3	71.5275
283	B9	Liver	TRF(Day-Fed)	LD	1	13	6796.83	72.6775
284	B9	Liver	TRF(Day-Fed)	LD	5	17	7095.36	75.8696
285	B9	Liver	TRF(Day-Fed)	LD	9	21	7696.57	82.2983
286	B9	Liver	TRF(Day-Fed)	LD	13	1	19128.5	204.538
287	B9	Liver	TRF(Day-Fed)	LD	17	5	6335.06	67.7399
288	B9	Liver	TRF(Day-Fed)	LD	21	9	9059.94	96.8765
289	B1	Sub Gland	TRF(Day-Fed)	LD	1	13	3852.77	89.5969
290	B1	Sub Gland	TRF(Day-Fed)	LD	5	17	1661.91	38.6482
291	B1	Sub Gland	TRF(Day-Fed)	LD	9	21	1791.24	41.6555
292	B1	Sub Gland	TRF(Day-Fed)	LD	13	1	3242.4	75.4026
293	B1	Sub Gland	TRF(Day-Fed)	LD	17	5	6252.38	145.4
294	B1	Sub Gland	TRF(Day-Fed)	LD	21	9	8999.99	209.296
295	B2	Sub Gland	TRF(Day-Fed)	LD	1	13	4766.09	144.951
296	B2	Sub Gland	TRF(Day-Fed)	LD	5	17	2737.68	83.2607
297	B2	Sub Gland	TRF(Day-Fed)	LD	9	21	1954.5	59.442
298	B2	Sub Gland	TRF(Day-Fed)	LD	13	1	2605.93	79.2539
299	B2	Sub Gland	TRF(Day-Fed)	LD	17	5	2996.26	91.125
300	B2	Sub Gland	TRF(Day-Fed)	LD	21	9	4668.01	141.968
301	B3	Sub Gland	TRF(Day-Fed)	LD	1	13	5738.38	116.823
302	B3	Sub Gland	TRF(Day-Fed)	LD	5	17	857.94	17.4661
303	B3	Sub Gland	TRF(Day-Fed)	LD	9	21	2697.21	54.9103
304	B3	Sub Gland	TRF(Day-Fed)	LD	13	1	2750.67	55.9987
305	B3	Sub Gland	TRF(Day-Fed)	LD	17	5	7535.42	153.408
306	B3	Sub Gland	TRF(Day-Fed)	LD	21	9	9892.53	201.394
307	B4	Sub Gland	TRF(Day-Fed)	LD	1	13	6536.84	135.782
308	B4	Sub Gland	TRF(Day-Fed)	LD	5	17	3116.69	64.7391
309	B4	Sub Gland	TRF(Day-Fed)	LD	9	21	2651.22	55.0705
310	B4	Sub Gland	TRF(Day-Fed)	LD	13	1	3774.35	78.3999
311	B4	Sub Gland	TRF(Day-Fed)	LD	17	5	5162.04	107.225
312	B4	Sub Gland	TRF(Day-Fed)	LD	21	9	7644.25	158.784
313	B5	Sub Gland	TRF(Day-Fed)	LD	1	13	4929.6	127.348
314	B5	Sub Gland	TRF(Day-Fed)	LD	5	17	967.46	24.9926
315	B5	Sub Gland	TRF(Day-Fed)	LD	9	21	757.31	19.5638
316	B5	Sub Gland	TRF(Day-Fed)	LD	13	1	3335.27	86.1609
317	B5	Sub Gland	TRF(Day-Fed)	LD	17	5	6593.81	170.339
318	B5	Sub Gland	TRF(Day-Fed)	LD	21	9	6642.44	171.596
319	B6	Sub Gland	TRF(Day-Fed)	LD	1	13	7002.5	105.951
320	B6	Sub Gland	TRF(Day-Fed)	LD	5	17	1728.42	26.1518
321	B6	Sub Gland	TRF(Day-Fed)	LD	9	21	1683.58	25.4733
322	B6	Sub Gland	TRF(Day-Fed)	LD	13	1	9485.38	143.518
323	B6	Sub Gland	TRF(Day-Fed)	LD	17	5	12098.5	183.056
324	B6	Sub Gland	TRF(Day-Fed)	LD	21	9	7656.76	115.85
325	B7	Sub Gland	TRF(Day-Fed)	LD	1	13	3474.82	107.5
326	B7	Sub Gland	TRF(Day-Fed)	LD	5	17	1197.2	37.0375
327	B7	Sub Gland	TRF(Day-Fed)	LD	9	21	1262.61	39.0611
328	B7	Sub Gland	TRF(Day-Fed)	LD	13	1	2819.78	87.2348
329	B7	Sub Gland	TRF(Day-Fed)	LD	17	5	5134.01	158.83
330	B7	Sub Gland	TRF(Day-Fed)	LD	21	9	5505.98	170.337
331	B8	Sub Gland	TRF(Day-Fed)	LD	1	13	5259.36	123.051
332	B8	Sub Gland	TRF(Day-Fed)	LD	5	17	3680.02	86.1
333	B8	Sub Gland	TRF(Day-Fed)	LD	9	21	4438.42	103.844
334	B8	Sub Gland	TRF(Day-Fed)	LD	13	1	6335.88	148.238
335	B8	Sub Gland	TRF(Day-Fed)	LD	17	5	2618.64	61.2673
336	B8	Sub Gland	TRF(Day-Fed)	LD	21	9	3312.41	77.4992
337	B9	Sub Gland	TRF(Day-Fed)	LD	1	13	10526.2	125.625
338	B9	Sub Gland	TRF(Day-Fed)	LD	5	17	3965.91	47.3309
339	B9	Sub Gland	TRF(Day-Fed)	LD	9	21	1695.71	20.2373
340	B9	Sub Gland	TRF(Day-Fed)	LD	13	1	9072.83	108.279
341	B9	Sub Gland	TRF(Day-Fed)	LD	17	5	8121.64	96.9273
342	B9	Sub Gland	TRF(Day-Fed)	LD	21	9	16892.3	201.601
343	B1	Kidney	Shifted-Food	LD	1	13	3966.53	135.162
344	B1	Kidney	Shifted-Food	LD	5	17	1742.52	59.3771
345	B1	Kidney	Shifted-Food	LD	9	21	2117.62	72.1589
346	B1	Kidney	Shifted-Food	LD	13	1	2416.89	82.3569
347	B1	Kidney	Shifted-Food	LD	17	5	3069.93	104.61
348	B1	Kidney	Shifted-Food	LD	21	9	4294.45	146.336
349	B2	Kidney	Shifted-Food	LD	1	13	709.844	97.1791
350	B2	Kidney	Shifted-Food	LD	5	17	473.771	64.8602
351	B2	Kidney	Shifted-Food	LD	9	21	608.996	83.3728
352	B2	Kidney	Shifted-Food	LD	13	1	498.065	68.1861
353	B2	Kidney	Shifted-Food	LD	17	5	1303.98	178.518
354	B2	Kidney	Shifted-Food	LD	21	9	788.038	107.884
355	B3	Kidney	Shifted-Food	LD	1	13	503.108	75.3936
356	B3	Kidney	Shifted-Food	LD	5	17	365.685	54.8
357	B3	Kidney	Shifted-Food	LD	9	21	860.072	128.887
358	B3	Kidney	Shifted-Food	LD	13	1	719.597	107.836
359	B3	Kidney	Shifted-Food	LD	17	5	905.044	135.626
360	B3	Kidney	Shifted-Food	LD	21	9	650.345	97.4579
361	B4	Kidney	Shifted-Food	LD	1	13	2196.07	96.9702
362	B4	Kidney	Shifted-Food	LD	5	17	1722.85	76.0745
363	B4	Kidney	Shifted-Food	LD	9	21	1651.09	72.9056
364	B4	Kidney	Shifted-Food	LD	13	1	1979.62	87.4123
365	B4	Kidney	Shifted-Food	LD	17	5	3057.88	135.024
366	B4	Kidney	Shifted-Food	LD	21	9	2980.63	131.613
367	B5	Kidney	Shifted-Food	LD	1	13	4076.17	140.604
368	B5	Kidney	Shifted-Food	LD	5	17	1580.45	54.5162
369	B5	Kidney	Shifted-Food	LD	9	21	2389.89	82.4372
370	B5	Kidney	Shifted-Food	LD	13	1	2498.46	86.1821
371	B5	Kidney	Shifted-Food	LD	17	5	3368	116.176
372	B5	Kidney	Shifted-Food	LD	21	9	3481.29	120.084
373	B6	Kidney	Shifted-Food	LD	1	13	3092.95	84.2987
374	B6	Kidney	Shifted-Food	LD	5	17	1563.2	42.6051
375	B6	Kidney	Shifted-Food	LD	9	21	2848.66	77.6407
376	B6	Kidney	Shifted-Food	LD	13	1	4362.61	118.903
377	B6	Kidney	Shifted-Food	LD	17	5	6233.73	169.901
378	B6	Kidney	Shifted-Food	LD	21	9	3913.07	106.651
379	B7	Kidney	Shifted-Food	LD	1	13	1787.37	102.944
380	B7	Kidney	Shifted-Food	LD	5	17	657.621	37.8759
381	B7	Kidney	Shifted-Food	LD	9	21	1915.24	110.309
382	B7	Kidney	Shifted-Food	LD	13	1	1378.73	79.4086
383	B7	Kidney	Shifted-Food	LD	17	5	2075.73	119.552
384	B7	Kidney	Shifted-Food	LD	21	9	2602.82	149.91
385	B8	Kidney	Shifted-Food	LD	1	13	2234.25	108.838
386	B8	Kidney	Shifted-Food	LD	5	17	1177.6	57.3651
387	B8	Kidney	Shifted-Food	LD	9	21	2138.26	104.162
388	B8	Kidney	Shifted-Food	LD	13	1	1310.95	63.861
389	B8	Kidney	Shifted-Food	LD	17	5	2501.47	121.856
390	B8	Kidney	Shifted-Food	LD	21	9	2954.36	143.918
391	B9	Kidney	Shifted-Food	LD	1	13	3576.66	93.8489
392	B9	Kidney	Shifted-Food	LD	5	17	1937.61	50.8413
393	B9	Kidney	Shifted-Food	LD	9	21	4565.89	119.805
394	B9	Kidney	Shifted-Food	LD	13	1	4194.03	110.048
395	B9	Kidney	Shifted-Food	LD	17	5	4134.61	108.489
396	B9	Kidney	Shifted-Food	LD	21	9	4457.73	116.967
397	B1	Liver	Shifted-Food	LD	1	13	11203.1	83.7414
398	B1	Liver	Shifted-Food	LD	5	17	11668.1	87.2177
399	B1	Liver	Shifted-Food	LD	9	21	9492.86	70.9579
400	B1	Liver	Shifted-Food	LD	13	1	9124.25	68.2025
401	B1	Liver	Shifted-Food	LD	17	5	21026.7	157.172
402	B1	Liver	Shifted-Food	LD	21	9	17754	132.709
403	B2	Liver	Shifted-Food	LD	1	13	7285.89	67.6958
404	B2	Liver	Shifted-Food	LD	5	17	8133.49	75.5712
405	B2	Liver	Shifted-Food	LD	9	21	6796.84	63.1519
406	B2	Liver	Shifted-Food	LD	13	1	9682.14	89.9603
407	B2	Liver	Shifted-Food	LD	17	5	22224.4	206.495
408	B2	Liver	Shifted-Food	LD	21	9	10453.3	97.1254
409	B3	Liver	Shifted-Food	LD	1	13	9481.22	84.1151
410	B3	Liver	Shifted-Food	LD	5	17	6533.77	57.966
411	B3	Liver	Shifted-Food	LD	9	21	10350.4	91.8259
412	B3	Liver	Shifted-Food	LD	13	1	12362.8	109.68
413	B3	Liver	Shifted-Food	LD	17	5	15834.6	140.481
414	B3	Liver	Shifted-Food	LD	21	9	13067.6	115.932
415	B4	Liver	Shifted-Food	LD	1	13	7929.98	72.4997
416	B4	Liver	Shifted-Food	LD	5	17	10153.9	92.8315
417	B4	Liver	Shifted-Food	LD	9	21	6511.08	59.5275
418	B4	Liver	Shifted-Food	LD	13	1	11368.2	103.933
419	B4	Liver	Shifted-Food	LD	17	5	10313.3	94.2893
420	B4	Liver	Shifted-Food	LD	21	9	19351.2	176.919
421	B5	Liver	Shifted-Food	LD	1	13	10281.7	112.695
422	B5	Liver	Shifted-Food	LD	5	17	4768.4	52.2651
423	B5	Liver	Shifted-Food	LD	9	21	7248.77	79.4516
424	B5	Liver	Shifted-Food	LD	13	1	7010.46	76.8397
425	B5	Liver	Shifted-Food	LD	17	5	13460.8	147.54
426	B5	Liver	Shifted-Food	LD	21	9	11970.8	131.208
427	B6	Liver	Shifted-Food	LD	1	13	15100.5	93.2152
428	B6	Liver	Shifted-Food	LD	5	17	6593.78	40.7033
429	B6	Liver	Shifted-Food	LD	9	21	9859.1	60.8601
430	B6	Liver	Shifted-Food	LD	13	1	17674.6	109.105
431	B6	Liver	Shifted-Food	LD	17	5	26869.9	165.867
432	B6	Liver	Shifted-Food	LD	21	9	21099.8	130.249
433	B7	Liver	Shifted-Food	LD	1	13	6657.74	59.4873
434	B7	Liver	Shifted-Food	LD	5	17	4929.21	44.0427
435	B7	Liver	Shifted-Food	LD	9	21	9083.5	81.1616
436	B7	Liver	Shifted-Food	LD	13	1	8628.76	77.0984
437	B7	Liver	Shifted-Food	LD	17	5	11438	102.2
438	B7	Liver	Shifted-Food	LD	21	9	26414	236.01
439	B8	Liver	Shifted-Food	LD	1	13	11020.2	79.9121
440	B8	Liver	Shifted-Food	LD	5	17	4632.07	33.5891
441	B8	Liver	Shifted-Food	LD	9	21	7148.88	51.8395
442	B8	Liver	Shifted-Food	LD	13	1	9668.5	70.1104
443	B8	Liver	Shifted-Food	LD	17	5	26899.2	195.058
444	B8	Liver	Shifted-Food	LD	21	9	23373.5	169.491
445	B9	Liver	Shifted-Food	LD	1	13	4357.76	47.5254
446	B9	Liver	Shifted-Food	LD	5	17	3151.41	34.369
447	B9	Liver	Shifted-Food	LD	9	21	13472.7	146.932
448	B9	Liver	Shifted-Food	LD	13	1	16752.8	182.705
449	B9	Liver	Shifted-Food	LD	17	5	8871.51	96.7521
450	B9	Liver	Shifted-Food	LD	21	9	8409.76	91.7163
451	B1	Sub Gland	Shifted-Food	LD	1	13	4448.83	87.146
452	B1	Sub Gland	Shifted-Food	LD	5	17	1373.91	26.9128
453	B1	Sub Gland	Shifted-Food	LD	9	21	1372.99	26.8949
454	B1	Sub Gland	Shifted-Food	LD	13	1	3241.12	63.4888
455	B1	Sub Gland	Shifted-Food	LD	17	5	9419.85	184.521
456	B1	Sub Gland	Shifted-Food	LD	21	9	10773.5	211.036
457	B2	Sub Gland	Shifted-Food	LD	1	13	5200.62	93.2842
458	B2	Sub Gland	Shifted-Food	LD	5	17	2456.97	44.0711
459	B2	Sub Gland	Shifted-Food	LD	9	21	1964.18	35.2317
460	B2	Sub Gland	Shifted-Food	LD	13	1	3525.41	63.2358
461	B2	Sub Gland	Shifted-Food	LD	17	5	10837.3	194.389
462	B2	Sub Gland	Shifted-Food	LD	21	9	9465.72	169.788
463	B3	Sub Gland	Shifted-Food	LD	1	13	4418.43	117.808
464	B3	Sub Gland	Shifted-Food	LD	5	17	1546.91	41.2452
465	B3	Sub Gland	Shifted-Food	LD	9	21	1287.89	34.3389
466	B3	Sub Gland	Shifted-Food	LD	13	1	2927.55	78.0572
467	B3	Sub Gland	Shifted-Food	LD	17	5	5620.03	149.847
468	B3	Sub Gland	Shifted-Food	LD	21	9	6702.33	178.704
469	B4	Sub Gland	Shifted-Food	LD	1	13	3940.16	106.092
470	B4	Sub Gland	Shifted-Food	LD	5	17	2913.88	78.4584
471	B4	Sub Gland	Shifted-Food	LD	9	21	1339.93	36.0786
472	B4	Sub Gland	Shifted-Food	LD	13	1	2521.51	67.8936
473	B4	Sub Gland	Shifted-Food	LD	17	5	4470.04	120.359
474	B4	Sub Gland	Shifted-Food	LD	21	9	7097.98	191.118
475	B5	Sub Gland	Shifted-Food	LD	1	13	6496.42	131.879
476	B5	Sub Gland	Shifted-Food	LD	5	17	1634.22	33.1752
477	B5	Sub Gland	Shifted-Food	LD	9	21	1405.61	28.5342
478	B5	Sub Gland	Shifted-Food	LD	13	1	4064.31	82.5066
479	B5	Sub Gland	Shifted-Food	LD	17	5	9154.61	185.841
480	B5	Sub Gland	Shifted-Food	LD	21	9	6801.05	138.063
481	B6	Sub Gland	Shifted-Food	LD	1	13	10697.4	127.863
482	B6	Sub Gland	Shifted-Food	LD	5	17	2121.08	25.3526
483	B6	Sub Gland	Shifted-Food	LD	9	21	1696.44	20.2771
484	B6	Sub Gland	Shifted-Food	LD	13	1	6798.94	81.2658
485	B6	Sub Gland	Shifted-Food	LD	17	5	14251	170.338
486	B6	Sub Gland	Shifted-Food	LD	21	9	14632.9	174.903
487	B7	Sub Gland	Shifted-Food	LD	1	13	3657.62	65.3449
488	B7	Sub Gland	Shifted-Food	LD	5	17	1768.32	31.5917
489	B7	Sub Gland	Shifted-Food	LD	9	21	1236.07	22.0828
490	B7	Sub Gland	Shifted-Food	LD	13	1	4109.13	73.4111
491	B7	Sub Gland	Shifted-Food	LD	17	5	9673.46	172.82
492	B7	Sub Gland	Shifted-Food	LD	21	9	13139.9	234.749
493	B8	Sub Gland	Shifted-Food	LD	1	13	7081.21	89.2137
494	B8	Sub Gland	Shifted-Food	LD	5	17	1306.56	16.4609
495	B8	Sub Gland	Shifted-Food	LD	9	21	1991.1	25.0852
496	B8	Sub Gland	Shifted-Food	LD	13	1	4395.69	55.3798
497	B8	Sub Gland	Shifted-Food	LD	17	5	16550.9	208.519
498	B8	Sub Gland	Shifted-Food	LD	21	9	16298.7	205.342
499	B9	Sub Gland	Shifted-Food	LD	1	13	8678.59	104.608
500	B9	Sub Gland	Shifted-Food	LD	5	17	3047.79	36.7367
501	B9	Sub Gland	Shifted-Food	LD	9	21	3305.49	39.8429
502	B9	Sub Gland	Shifted-Food	LD	13	1	8937.89	107.733
503	B9	Sub Gland	Shifted-Food	LD	17	5	10349.1	124.743
504	B9	Sub Gland	Shifted-Food	LD	21	9	15459	186.336
505	B1	Kidney	Scheduled	LD	1	1	3465.68	106.908
506	B1	Kidney	Scheduled	LD	5	5	2630.69	81.1509
507	B1	Kidney	Scheduled	LD	9	9	2495.03	76.9661
508	B1	Kidney	Scheduled	LD	13	13	1818.18	56.0868
509	B1	Kidney	Scheduled	LD	17	17	2972.83	91.7053
510	B1	Kidney	Scheduled	LD	21	21	6067.95	187.183
511	B2	Kidney	Scheduled	LD	1	1	1624.72	104.787
512	B2	Kidney	Scheduled	LD	5	5	1052.75	67.8979
513	B2	Kidney	Scheduled	LD	9	9	1009.33	65.0973
514	B2	Kidney	Scheduled	LD	13	13	941.763	60.7395
515	B2	Kidney	Scheduled	LD	17	17	1990.62	128.386
516	B2	Kidney	Scheduled	LD	21	21	2683.78	173.092
517	B3	Kidney	Scheduled	LD	1	1	2413.25	96.3785
518	B3	Kidney	Scheduled	LD	5	5	3824.87	152.755
519	B3	Kidney	Scheduled	LD	9	9	1566.65	62.5675
520	B3	Kidney	Scheduled	LD	13	13	941.006	37.5811
521	B3	Kidney	Scheduled	LD	17	17	2966.8	118.485
522	B3	Kidney	Scheduled	LD	21	21	3311.02	132.233
523	B4	Kidney	Scheduled	LD	1	1	3511.4	91.511
524	B4	Kidney	Scheduled	LD	5	5	6496.17	169.297
525	B4	Kidney	Scheduled	LD	9	9	1974.71	51.4631
526	B4	Kidney	Scheduled	LD	13	13	2110.12	54.9919
527	B4	Kidney	Scheduled	LD	17	17	3826.7	99.7281
528	B4	Kidney	Scheduled	LD	21	21	5103.72	133.009
529	B5	Kidney	Scheduled	LD	1	1	1464.74	97.5447
530	B5	Kidney	Scheduled	LD	5	5	1206.69	80.36
531	B5	Kidney	Scheduled	LD	9	9	926.236	61.6829
532	B5	Kidney	Scheduled	LD	13	13	1048.7	69.8388
533	B5	Kidney	Scheduled	LD	17	17	2006.61	133.631
534	B5	Kidney	Scheduled	LD	21	21	2356.67	156.943
535	B6	Kidney	Scheduled	LD	1	1	2021.5	107.031
536	B6	Kidney	Scheduled	LD	5	5	1427	75.5542
537	B6	Kidney	Scheduled	LD	9	9	1021.56	54.0875
538	B6	Kidney	Scheduled	LD	13	13	1181.45	62.5535
539	B6	Kidney	Scheduled	LD	17	17	2513.33	133.071
540	B6	Kidney	Scheduled	LD	21	21	3167.43	167.703
541	B7	Kidney	Scheduled	LD	1	1	1861.26	71.2726
542	B7	Kidney	Scheduled	LD	5	5	1221.25	46.765
543	B7	Kidney	Scheduled	LD	9	9	1241.72	47.5488
544	B7	Kidney	Scheduled	LD	13	13	3152.91	120.734
545	B7	Kidney	Scheduled	LD	17	17	4010.6	153.577
546	B7	Kidney	Scheduled	LD	21	21	4181.03	160.103
547	B8	Kidney	Scheduled	LD	1	1	2335.33	73.7222
548	B8	Kidney	Scheduled	LD	5	5	2315.7	73.1026
549	B8	Kidney	Scheduled	LD	9	9	1131.28	35.7123
550	B8	Kidney	Scheduled	LD	13	13	2881.58	90.9663
551	B8	Kidney	Scheduled	LD	17	17	4662.08	147.173
552	B8	Kidney	Scheduled	LD	21	21	5680.51	179.323
553	B9	Kidney	Scheduled	LD	1	1	4103.96	118.332
554	B9	Kidney	Scheduled	LD	5	5	2124.47	61.256
555	B9	Kidney	Scheduled	LD	9	9	3393.59	97.8493
556	B9	Kidney	Scheduled	LD	13	13	1965.6	56.6753
557	B9	Kidney	Scheduled	LD	17	17	3904.92	112.593
558	B9	Kidney	Scheduled	LD	21	21	5316.54	153.295
559	B1	Liver	Scheduled	LD	1	1	18239.9	132.087
560	B1	Liver	Scheduled	LD	5	5	8571.99	62.0755
561	B1	Liver	Scheduled	LD	9	9	5984.75	43.3396
562	B1	Liver	Scheduled	LD	13	13	13569.6	98.2668
563	B1	Liver	Scheduled	LD	17	17	10005.8	72.4586
564	B1	Liver	Scheduled	LD	21	21	26481.8	191.772
565	B2	Liver	Scheduled	LD	1	1	12274.5	111.928
566	B2	Liver	Scheduled	LD	5	5	5727.11	52.224
567	B2	Liver	Scheduled	LD	9	9	4406.45	40.1813
568	B2	Liver	Scheduled	LD	13	13	10914.8	99.5296
569	B2	Liver	Scheduled	LD	17	17	15045.8	137.199
570	B2	Liver	Scheduled	LD	21	21	17429.7	158.937
571	B3	Liver	Scheduled	LD	1	1	17608.5	150.373
572	B3	Liver	Scheduled	LD	5	5	10122.3	86.4423
573	B3	Liver	Scheduled	LD	9	9	3951.9	33.7484
574	B3	Liver	Scheduled	LD	13	13	6830.69	58.3327
575	B3	Liver	Scheduled	LD	17	17	18771.5	160.305
576	B3	Liver	Scheduled	LD	21	21	12974.4	110.799
577	B4	Liver	Scheduled	LD	1	1	17192.4	113.252
578	B4	Liver	Scheduled	LD	5	5	9726.42	64.0714
579	B4	Liver	Scheduled	LD	9	9	6288.37	41.4237
580	B4	Liver	Scheduled	LD	13	13	11771.4	77.5426
581	B4	Liver	Scheduled	LD	17	17	16135.5	106.29
582	B4	Liver	Scheduled	LD	21	21	29969.5	197.42
583	B5	Liver	Scheduled	LD	1	1	9460.51	113.339
584	B5	Liver	Scheduled	LD	5	5	6057.57	72.5711
585	B5	Liver	Scheduled	LD	9	9	3327.11	39.8596
586	B5	Liver	Scheduled	LD	13	13	5553.48	66.5321
587	B5	Liver	Scheduled	LD	17	17	10394.1	124.524
588	B5	Liver	Scheduled	LD	21	21	15289.7	183.174
589	B6	Liver	Scheduled	LD	1	1	15505.5	128.56
590	B6	Liver	Scheduled	LD	5	5	5319.08	44.1019
591	B6	Liver	Scheduled	LD	9	9	4919.54	40.7892
592	B6	Liver	Scheduled	LD	13	13	7200.16	59.6985
593	B6	Liver	Scheduled	LD	17	17	15376.1	127.487
594	B6	Liver	Scheduled	LD	21	21	24045	199.363
595	B7	Liver	Scheduled	LD	1	1	5502.61	69.2315
596	B7	Liver	Scheduled	LD	5	5	5059.86	63.661
597	B7	Liver	Scheduled	LD	9	9	3024.93	38.0583
598	B7	Liver	Scheduled	LD	13	13	8998.51	113.215
599	B7	Liver	Scheduled	LD	17	17	11429	143.795
600	B7	Liver	Scheduled	LD	21	21	13673.9	172.039
601	B8	Liver	Scheduled	LD	1	1	11985.2	103.601
602	B8	Liver	Scheduled	LD	5	5	10865.6	93.9231
603	B8	Liver	Scheduled	LD	9	9	3107.49	26.8615
604	B8	Liver	Scheduled	LD	13	13	7900.31	68.291
605	B8	Liver	Scheduled	LD	17	17	15720.9	135.893
606	B8	Liver	Scheduled	LD	21	21	19832.1	171.431
607	B9	Liver	Scheduled	LD	1	1	8602.98	103.66
608	B9	Liver	Scheduled	LD	5	5	4237.62	51.0604
609	B9	Liver	Scheduled	LD	9	9	4550.83	54.8344
610	B9	Liver	Scheduled	LD	13	13	5759.42	69.3971
611	B9	Liver	Scheduled	LD	17	17	11658.8	140.48
612	B9	Liver	Scheduled	LD	21	21	14985.8	180.568
613	B1	Sub gland	Scheduled	LD	1	1	5360.41	132.015
614	B1	Sub gland	Scheduled	LD	5	5	1056.64	26.0227
615	B1	Sub gland	Scheduled	LD	9	9	1630.84	40.1639
616	B1	Sub gland	Scheduled	LD	13	13	4072.18	100.289
617	B1	Sub gland	Scheduled	LD	17	17	3572.24	87.9763
618	B1	Sub gland	Scheduled	LD	21	21	8670.45	213.534
619	B2	Sub gland	Scheduled	LD	1	1	5774.26	107.184
620	B2	Sub gland	Scheduled	LD	5	5	1157.6	21.4879
621	B2	Sub gland	Scheduled	LD	9	9	2010.33	37.3166
622	B2	Sub gland	Scheduled	LD	13	13	5467.11	101.483
623	B2	Sub gland	Scheduled	LD	17	17	8276.78	153.637
624	B2	Sub gland	Scheduled	LD	21	21	9637.28	178.891
625	B3	Sub gland	Scheduled	LD	1	1	6713.96	177.642
626	B3	Sub gland	Scheduled	LD	5	5	2553.37	67.5586
627	B3	Sub gland	Scheduled	LD	9	9	1061.74	28.0921
628	B3	Sub gland	Scheduled	LD	13	13	1484.24	39.2711
629	B3	Sub gland	Scheduled	LD	17	17	6308.79	166.922
630	B3	Sub gland	Scheduled	LD	21	21	4554.82	120.514
631	B4	Sub gland	Scheduled	LD	1	1	5342.38	91.6877
632	B4	Sub gland	Scheduled	LD	5	5	1492.61	25.6166
633	B4	Sub gland	Scheduled	LD	9	9	1737.72	29.8234
634	B4	Sub gland	Scheduled	LD	13	13	5556.17	95.3567
635	B4	Sub gland	Scheduled	LD	17	17	8698.11	149.28
636	B4	Sub gland	Scheduled	LD	21	21	12133.3	208.236
637	B5	Sub gland	Scheduled	LD	1	1	7075.57	120.221
638	B5	Sub gland	Scheduled	LD	5	5	1916.07	32.556
639	B5	Sub gland	Scheduled	LD	9	9	1196.34	20.3271
640	B5	Sub gland	Scheduled	LD	13	13	4987.27	84.7386
641	B5	Sub gland	Scheduled	LD	17	17	8186.93	139.104
642	B5	Sub gland	Scheduled	LD	21	21	11950.7	203.053
643	B6	Sub gland	Scheduled	LD	1	1	6496.33	103.807
644	B6	Sub gland	Scheduled	LD	5	5	1317.95	21.06
645	B6	Sub gland	Scheduled	LD	9	9	1405.28	22.4555
646	B6	Sub gland	Scheduled	LD	13	13	4334.71	69.2659
647	B6	Sub gland	Scheduled	LD	17	17	10816.6	172.843
648	B6	Sub gland	Scheduled	LD	21	21	13177.5	210.568
649	B7	Sub gland	Scheduled	LD	1	1	1787.97	43.3043
650	B7	Sub gland	Scheduled	LD	5	5	532.438	12.8955
651	B7	Sub gland	Scheduled	LD	9	9	1338.24	32.4119
652	B7	Sub gland	Scheduled	LD	13	13	4695.6	113.726
653	B7	Sub gland	Scheduled	LD	17	17	8501.4	205.902
654	B7	Sub gland	Scheduled	LD	21	21	7917.52	191.76
655	B8	Sub gland	Scheduled	LD	1	1	4307.57	73.0047
656	B8	Sub gland	Scheduled	LD	5	5	1498.63	25.3988
657	B8	Sub gland	Scheduled	LD	9	9	1201.1	20.3563
658	B8	Sub gland	Scheduled	LD	13	13	5524.46	93.6285
659	B8	Sub gland	Scheduled	LD	17	17	12503.9	211.916
660	B8	Sub gland	Scheduled	LD	21	21	10366.8	175.696
661	B9	Sub gland	Scheduled	LD	1	1	11120.3	136.076
662	B9	Sub gland	Scheduled	LD	5	5	3969.42	48.5726
663	B9	Sub gland	Scheduled	LD	9	9	2392.25	29.2732
664	B9	Sub gland	Scheduled	LD	13	13	3962.67	48.49
665	B9	Sub gland	Scheduled	LD	17	17	11447.3	140.078
666	B9	Sub gland	Scheduled	LD	21	21	16140.8	197.511

## Sheet: Dictionary_Expt1
Index	Arbitrary index after sorting by Order_expt_point, Tissue, and Cage
Mouse	Cage Name (individually housed mice)
Tissue	Tissue (Kidney, Liver, or SMG)
Food Schedule	Feeding conditions [Ad Lib, Scheduled, Shifted-Food, TRF(Day-Fed)]
Light condition	Light cycle (LD: lights on 0500-1700 PST)
ZT (h)	Image time in zeitgeber time. Lights-on at ZT0.
FT (h)	Image time in food time
Per2Luc biolum (Mean)	Mean grayscale value of Per2::Luc bioluminescence
Per2Luc_normalized	Normalized bioluminescence as percent of mean (over 6 time points within mouse, tissue, and experimental time point)
Notes	1) During Ad Lib conditions at ZT5, the images of the kidneys for 4 mice were not saved correctly. The mean of the remaining mice was substituted for the normalized data.
	2) Due to feeder problems during scheduled and shifted-food condition, this mouse was removed a priori from all analyses.

## Sheet: Data_Expt2
Index	Cage	Tissue	Order_expt_point	Per2Luc biolum (Mean)	Per2Luc_normalized	Image Time (PST, dec)	CT12 (PST)	Tau (h)	Image Time (FT)	Image Time (CT)	Image Time (ZT)	cos(FT)	sin(FT)	cos(CT)	sin(CT)	cos(ZT)	sin(ZT)
1	B01	Kidney	1LD_AdLib	690.434	34.361	18.267	17.497	24.078	13.267	12.767	13.267	-0.945519	-0.325568	-0.979906	-0.19946	-0.945519	-0.325568
2	B01	Kidney	1LD_AdLib	1744.73	86.829	22	17.497	24.078	17	16.488	17	-0.258819	-0.965926	-0.385528	-0.922696	-0.258819	-0.965926
3	B01	Kidney	1LD_AdLib	4626.4	230.241	1.967	17.497	24.078	20.967	20.442	20.967	0.700909	-0.71325	0.596648	-0.802503	0.700909	-0.71325
4	B01	Kidney	1LD_AdLib	3123.84	155.463	6.117	17.497	24.078	1.117	0.579	1.117	0.957571	0.288196	0.988552	0.150881	0.957571	0.288196
5	B01	Kidney	1LD_AdLib	1190.31	59.238	9.95	17.497	24.078	4.95	4.399	4.95	0.27144	0.962455	0.406877	0.913483	0.27144	0.962455
6	B01	Kidney	1LD_AdLib	680.542	33.868	13.883	17.497	24.078	8.883	8.32	8.883	-0.685183	0.728371	-0.570707	0.821154	-0.685183	0.728371
7	B02	Kidney	1LD_AdLib	1595.04	49.732	18.267	17.186	24.021	13.267	13.08	13.267	-0.945519	-0.325568	-0.960292	-0.278996	-0.945519	-0.325568
8	B02	Kidney	1LD_AdLib	4251.3	132.551	22	17.186	24.021	17	16.81	17	-0.258819	-0.965926	-0.306493	-0.951873	-0.258819	-0.965926
9	B02	Kidney	1LD_AdLib	5846.48	182.287	1.967	17.186	24.021	20.967	20.773	20.967	0.700909	-0.71325	0.663935	-0.74779	0.700909	-0.71325
10	B02	Kidney	1LD_AdLib	3387.01	105.603	6.117	17.186	24.021	1.117	0.92	1.117	0.957571	0.288196	0.971147	0.238483	0.957571	0.288196
11	B02	Kidney	1LD_AdLib	2702.38	84.257	9.95	17.186	24.021	4.95	4.75	4.95	0.27144	0.962455	0.321482	0.946916	0.27144	0.962455
12	B02	Kidney	1LD_AdLib	1461.56	45.57	13.883	17.186	24.021	8.883	8.68	8.883	-0.685183	0.728371	-0.645412	0.763835	-0.685183	0.728371
13	B03	Kidney	1LD_AdLib	1893.76	86.902	18.367	17.14	24.03	13.367	13.225	13.367	-0.936672	-0.350207	-0.949001	-0.315273	-0.936672	-0.350207
14	B03	Kidney	1LD_AdLib	3070.86	140.918	22.05	17.14	24.03	17.05	16.904	17.05	-0.246153	-0.969231	-0.283025	-0.959112	-0.246153	-0.969231
15	B03	Kidney	1LD_AdLib	4269.86	195.939	2.033	17.14	24.03	21.033	20.882	21.033	0.71325	-0.700909	0.684998	-0.728545	0.71325	-0.700909
16	B03	Kidney	1LD_AdLib	1486.82	68.229	6.183	17.14	24.03	1.183	1.027	1.183	0.952396	0.304864	0.964055	0.265702	0.952396	0.304864
17	B03	Kidney	1LD_AdLib	1607.1	73.748	10.017	17.14	24.03	5.017	4.856	5.017	0.254602	0.967046	0.295079	0.955473	0.254602	0.967046
18	B03	Kidney	1LD_AdLib	746.656	34.263	13.95	17.14	24.03	8.95	8.784	8.95	-0.69779	0.716302	-0.666076	0.745884	-0.69779	0.716302
19	B04	Kidney	1LD_AdLib	607.061	56.077	18.367	18.153	24.075	13.367	12.213	13.367	-0.936672	-0.350207	-0.998444	-0.055771	-0.936672	-0.350207
20	B04	Kidney	1LD_AdLib	1601.43	147.932	22.05	18.153	24.075	17.05	15.885	17.05	-0.246153	-0.969231	-0.525855	-0.850574	-0.246153	-0.969231
21	B04	Kidney	1LD_AdLib	2456.26	226.897	2.033	18.153	24.075	21.033	19.856	21.033	0.71325	-0.700909	0.46696	-0.884278	0.71325	-0.700909
22	B04	Kidney	1LD_AdLib	932.808	86.168	6.183	18.153	24.075	1.183	23.993	1.183	0.952396	0.304864	0.999998	-0.00187968	0.952396	0.304864
23	B04	Kidney	1LD_AdLib	664.319	61.366	10.017	18.153	24.075	5.017	3.814	5.017	0.254602	0.967046	0.541527	0.840683	0.254602	0.967046
24	B04	Kidney	1LD_AdLib	233.39	21.559	13.95	18.153	24.075	8.95	7.735	8.95	-0.69779	0.716302	-0.438805	0.898582	-0.69779	0.716302
25	B05	Kidney	1LD_AdLib	1380.17	55.963	18.467	17.306	24.051	13.467	13.159	13.467	-0.927184	-0.374607	-0.954357	-0.298667	-0.927184	-0.374607
26	B05	Kidney	1LD_AdLib	3217.09	130.447	22.1	17.306	24.051	17.1	16.784	17.1	-0.233445	-0.97237	-0.312954	-0.949768	-0.233445	-0.97237
27	B05	Kidney	1LD_AdLib	3908.08	158.465	2.117	17.306	24.051	21.117	20.792	21.117	0.728371	-0.685183	0.667645	-0.744479	0.728371	-0.685183
28	B05	Kidney	1LD_AdLib	2637.31	106.938	6.3	17.306	24.051	1.3	0.967	1.3	0.942641	0.333807	0.968133	0.250435	0.942641	0.333807
29	B05	Kidney	1LD_AdLib	2791.19	113.177	10.133	17.306	24.051	5.133	4.792	5.133	0.224951	0.97437	0.310974	0.950418	0.224951	0.97437
30	B05	Kidney	1LD_AdLib	863.399	35.009	14.033	17.306	24.051	9.033	8.684	9.033	-0.71325	0.700909	-0.64624	0.763135	-0.71325	0.700909
31	B06	Kidney	1LD_AdLib	1701.06	50.153	18.467	17.103	23.995	13.467	13.364	13.467	-0.927184	-0.374607	-0.936906	-0.349581	-0.927184	-0.374607
32	B06	Kidney	1LD_AdLib	3295.09	97.15	22.1	17.103	23.995	17.1	16.998	17.1	-0.233445	-0.97237	-0.259259	-0.965808	-0.233445	-0.97237
33	B06	Kidney	1LD_AdLib	4389.84	129.427	2.117	17.103	23.995	21.117	21.016	21.117	0.728371	-0.685183	0.71003	-0.704172	0.728371	-0.685183
34	B06	Kidney	1LD_AdLib	5208.03	153.55	6.3	17.103	23.995	1.3	1.2	1.3	0.942641	0.333807	0.951049	0.309039	0.942641	0.333807
35	B06	Kidney	1LD_AdLib	3630.01	107.025	10.133	17.103	23.995	5.133	5.034	5.133	0.224951	0.97437	0.25014	0.96821	0.224951	0.97437
36	B06	Kidney	1LD_AdLib	2126.44	62.695	14.033	17.103	23.995	9.033	8.935	9.033	-0.71325	0.700909	-0.695	0.719009	-0.71325	0.700909
37	B07	Kidney	1LD_AdLib	449.884	70.067	18.55	18.144	24.17	13.55	12.403	13.55	-0.918791	-0.394744	-0.994443	-0.105272	-0.918791	-0.394744
38	B07	Kidney	1LD_AdLib	540.416	84.167	22.283	18.144	24.17	17.283	16.11	17.283	-0.186524	-0.98245	-0.474885	-0.880048	-0.186524	-0.98245
39	B07	Kidney	1LD_AdLib	1297.15	202.024	2.25	18.144	24.17	21.25	20.049	21.25	0.75184	-0.659346	0.510974	-0.859596	0.75184	-0.659346
40	B07	Kidney	1LD_AdLib	913.708	142.305	6.433	18.144	24.17	1.433	0.202	1.433	0.930418	0.366501	0.998596	0.0529718	0.930418	0.366501
41	B07	Kidney	1LD_AdLib	418.945	65.248	10.233	18.144	24.17	5.233	3.976	5.233	0.199368	0.979925	0.505511	0.86282	0.199368	0.979925
42	B07	Kidney	1LD_AdLib	232.358	36.189	14.117	18.144	24.17	9.117	7.832	9.117	-0.728371	0.685183	-0.461349	0.887219	-0.728371	0.685183
43	B08	Kidney	1LD_AdLib	426.617	71.396	18.55	17.134	24.009	13.55	13.415	13.55	-0.918791	-0.394744	-0.93215	-0.362072	-0.918791	-0.394744
44	B08	Kidney	1LD_AdLib	790.392	132.275	22.283	17.134	24.009	17.283	17.147	17.283	-0.186524	-0.98245	-0.221449	-0.975172	-0.186524	-0.98245
45	B08	Kidney	1LD_AdLib	1086.08	181.759	2.25	17.134	24.009	21.25	21.112	21.25	0.75184	-0.659346	0.727567	-0.686036	0.75184	-0.659346
46	B08	Kidney	1LD_AdLib	594.258	99.451	6.433	17.134	24.009	1.433	1.294	1.433	0.930418	0.366501	0.943173	0.332302	0.930418	0.366501
47	B08	Kidney	1LD_AdLib	394.893	66.087	10.233	17.134	24.009	5.233	5.092	5.233	0.199368	0.979925	0.235371	0.971906	0.199368	0.979925
48	B08	Kidney	1LD_AdLib	292.992	49.033	14.117	17.134	24.009	9.117	8.974	9.117	-0.728371	0.685183	-0.702327	0.711855	-0.728371	0.685183
49	B09	Kidney	1LD_AdLib	1147.27	83.399	18.65	17.254	24.04	13.65	13.393	13.65	-0.908143	-0.41866	-0.934199	-0.356752	-0.908143	-0.41866
50	B09	Kidney	1LD_AdLib	1573.82	114.406	22.35	17.254	24.04	17.35	17.087	17.35	-0.16935	-0.985556	-0.236693	-0.971584	-0.16935	-0.985556
51	B09	Kidney	1LD_AdLib	2166.06	157.458	2.317	17.254	24.04	21.317	21.047	21.317	0.763232	-0.646124	0.715809	-0.698296	0.763232	-0.646124
52	B09	Kidney	1LD_AdLib	1883.23	136.898	6.5	17.254	24.04	1.5	1.224	1.5	0.92388	0.382683	0.949123	0.314906	0.92388	0.382683
53	B09	Kidney	1LD_AdLib	1019.08	74.08	10.35	17.254	24.04	5.35	5.067	5.35	0.16935	0.985556	0.241769	0.970334	0.16935	0.985556
54	B09	Kidney	1LD_AdLib	464.404	33.759	14.233	17.254	24.04	9.233	8.944	9.233	-0.748956	0.66262	-0.696691	0.717371	-0.748956	0.66262
55	B10	Kidney	1LD_AdLib	408.025	68.629	18.65	16.996	23.985	13.65	13.655	13.65	-0.908143	-0.41866	-0.907556	-0.41993	-0.908143	-0.41866
56	B10	Kidney	1LD_AdLib	520.46	87.541	22.35	16.996	23.985	17.35	17.358	17.35	-0.16935	-0.985556	-0.167359	-0.985896	-0.16935	-0.985556
57	B10	Kidney	1LD_AdLib	928.232	156.127	2.317	16.996	23.985	21.317	21.327	21.317	0.763232	-0.646124	0.764964	-0.644073	0.763232	-0.646124
58	B10	Kidney	1LD_AdLib	935.27	157.311	6.5	16.996	23.985	1.5	1.513	1.5	0.92388	0.382683	0.922579	0.385809	0.92388	0.382683
59	B10	Kidney	1LD_AdLib	524.666	88.248	10.35	16.996	23.985	5.35	5.365	5.35	0.16935	0.985556	0.165375	0.986231	0.16935	0.985556
60	B10	Kidney	1LD_AdLib	250.561	42.144	14.233	16.996	23.985	9.233	9.251	9.233	-0.748956	0.66262	-0.75205	0.659106	-0.748956	0.66262
61	B11	Kidney	1LD_AdLib	1673.23	56.373	18.767	17.103	24.015	13.767	13.663	13.767	-0.894934	-0.446198	-0.906741	-0.421688	-0.894934	-0.446198
62	B11	Kidney	1LD_AdLib	3769.99	127.016	22.45	17.103	24.015	17.45	17.344	17.45	-0.143493	-0.989651	-0.170969	-0.985276	-0.143493	-0.989651
63	B11	Kidney	1LD_AdLib	5108.53	172.114	2.433	17.103	24.015	21.433	21.325	21.433	0.782608	-0.622515	0.764558	-0.644555	0.782608	-0.622515
64	B11	Kidney	1LD_AdLib	3399.02	114.518	6.55	17.103	24.015	1.55	1.439	1.55	0.918791	0.394744	0.929917	0.36777	0.918791	0.394744
65	B11	Kidney	1LD_AdLib	2431.91	81.935	10.433	17.103	24.015	5.433	5.319	5.433	0.147809	0.989016	0.177241	0.984167	0.147809	0.989016
66	B11	Kidney	1LD_AdLib	1425.99	48.044	14.3	17.103	24.015	9.3	9.184	9.3	-0.760406	0.649448	-0.740263	0.672317	-0.760406	0.649448
67	B12	Kidney	1LD_AdLib	1988.25	59.872	18.767	17.179	24.024	13.767	13.587	13.767	-0.894934	-0.446198	-0.914976	-0.403509	-0.894934	-0.446198
68	B12	Kidney	1LD_AdLib	4034.45	121.489	22.45	17.179	24.024	17.45	17.266	17.45	-0.143493	-0.989651	-0.190935	-0.981603	-0.143493	-0.989651
69	B12	Kidney	1LD_AdLib	5983.9	180.192	2.433	17.179	24.024	21.433	21.246	21.433	0.782608	-0.622515	0.75107	-0.660222	0.782608	-0.622515
70	B12	Kidney	1LD_AdLib	3286.88	98.977	6.55	17.179	24.024	1.55	1.358	1.55	0.918791	0.394744	0.937454	0.348108	0.918791	0.394744
71	B12	Kidney	1LD_AdLib	3192.14	96.125	10.433	17.179	24.024	5.433	5.238	5.433	0.147809	0.989016	0.198279	0.980146	0.147809	0.989016
72	B12	Kidney	1LD_AdLib	1439.41	43.345	14.3	17.179	24.024	9.3	9.1	9.3	-0.760406	0.649448	-0.725445	0.68828	-0.760406	0.649448
73	B01	Liver	1LD_AdLib	5854.49	42.367	18.267	17.497	24.078	13.267	12.767	13.267	-0.945519	-0.325568	-0.979906	-0.19946	-0.945519	-0.325568
74	B01	Liver	1LD_AdLib	16576.5	119.958	22	17.497	24.078	17	16.488	17	-0.258819	-0.965926	-0.385528	-0.922696	-0.258819	-0.965926
75	B01	Liver	1LD_AdLib	18011.4	130.341	1.967	17.497	24.078	20.967	20.442	20.967	0.700909	-0.71325	0.596648	-0.802503	0.700909	-0.71325
76	B01	Liver	1LD_AdLib	22741.8	164.573	6.117	17.497	24.078	1.117	0.579	1.117	0.957571	0.288196	0.988552	0.150881	0.957571	0.288196
77	B01	Liver	1LD_AdLib	14350.6	103.85	9.95	17.497	24.078	4.95	4.399	4.95	0.27144	0.962455	0.406877	0.913483	0.27144	0.962455
78	B01	Liver	1LD_AdLib	5376.96	38.911	13.883	17.497	24.078	8.883	8.32	8.883	-0.685183	0.728371	-0.570707	0.821154	-0.685183	0.728371
79	B02	Liver	1LD_AdLib	5407.6	47.441	18.267	17.186	24.021	13.267	13.08	13.267	-0.945519	-0.325568	-0.960292	-0.278996	-0.945519	-0.325568
80	B02	Liver	1LD_AdLib	8758.91	76.841	22	17.186	24.021	17	16.81	17	-0.258819	-0.965926	-0.306493	-0.951873	-0.258819	-0.965926
81	B02	Liver	1LD_AdLib	25504.8	223.751	1.967	17.186	24.021	20.967	20.773	20.967	0.700909	-0.71325	0.663935	-0.74779	0.700909	-0.71325
82	B02	Liver	1LD_AdLib	13495.7	118.397	6.117	17.186	24.021	1.117	0.92	1.117	0.957571	0.288196	0.971147	0.238483	0.957571	0.288196
83	B02	Liver	1LD_AdLib	10891.2	95.548	9.95	17.186	24.021	4.95	4.75	4.95	0.27144	0.962455	0.321482	0.946916	0.27144	0.962455
84	B02	Liver	1LD_AdLib	4334	38.022	13.883	17.186	24.021	8.883	8.68	8.883	-0.685183	0.728371	-0.645412	0.763835	-0.685183	0.728371
85	B03	Liver	1LD_AdLib	7791.84	52.511	18.367	17.14	24.03	13.367	13.225	13.367	-0.936672	-0.350207	-0.949001	-0.315273	-0.936672	-0.350207
86	B03	Liver	1LD_AdLib	14157.8	95.412	22.05	17.14	24.03	17.05	16.904	17.05	-0.246153	-0.969231	-0.283025	-0.959112	-0.246153	-0.969231
87	B03	Liver	1LD_AdLib	27687.4	186.591	2.033	17.14	24.03	21.033	20.882	21.033	0.71325	-0.700909	0.684998	-0.728545	0.71325	-0.700909
88	B03	Liver	1LD_AdLib	7822.61	52.718	6.183	17.14	24.03	1.183	1.027	1.183	0.952396	0.304864	0.964055	0.265702	0.952396	0.304864
89	B03	Liver	1LD_AdLib	25716.9	173.311	10.017	17.14	24.03	5.017	4.856	5.017	0.254602	0.967046	0.295079	0.955473	0.254602	0.967046
90	B03	Liver	1LD_AdLib	5854.95	39.458	13.95	17.14	24.03	8.95	8.784	8.95	-0.69779	0.716302	-0.666076	0.745884	-0.69779	0.716302
91	B04	Liver	1LD_AdLib	4826.53	27.926	18.367	18.153	24.075	13.367	12.213	13.367	-0.936672	-0.350207	-0.998444	-0.055771	-0.936672	-0.350207
92	B04	Liver	1LD_AdLib	21256.5	122.988	22.05	18.153	24.075	17.05	15.885	17.05	-0.246153	-0.969231	-0.525855	-0.850574	-0.246153	-0.969231
93	B04	Liver	1LD_AdLib	32447.6	187.738	2.033	18.153	24.075	21.033	19.856	21.033	0.71325	-0.700909	0.46696	-0.884278	0.71325	-0.700909
94	B04	Liver	1LD_AdLib	13337.1	77.167	6.183	18.153	24.075	1.183	23.993	1.183	0.952396	0.304864	0.999998	-0.00187968	0.952396	0.304864
95	B04	Liver	1LD_AdLib	26380.4	152.634	10.017	18.153	24.075	5.017	3.814	5.017	0.254602	0.967046	0.541527	0.840683	0.254602	0.967046
96	B04	Liver	1LD_AdLib	5452.57	31.548	13.95	18.153	24.075	8.95	7.735	8.95	-0.69779	0.716302	-0.438805	0.898582	-0.69779	0.716302
97	B05	Liver	1LD_AdLib	4377.56	32.914	18.467	17.306	24.051	13.467	13.159	13.467	-0.927184	-0.374607	-0.954357	-0.298667	-0.927184	-0.374607
98	B05	Liver	1LD_AdLib	17066.7	128.321	22.1	17.306	24.051	17.1	16.784	17.1	-0.233445	-0.97237	-0.312954	-0.949768	-0.233445	-0.97237
99	B05	Liver	1LD_AdLib	25520	191.88	2.117	17.306	24.051	21.117	20.792	21.117	0.728371	-0.685183	0.667645	-0.744479	0.728371	-0.685183
100	B05	Liver	1LD_AdLib	12082	90.842	6.3	17.306	24.051	1.3	0.967	1.3	0.942641	0.333807	0.968133	0.250435	0.942641	0.333807
101	B05	Liver	1LD_AdLib	16639.8	125.111	10.133	17.306	24.051	5.133	4.792	5.133	0.224951	0.97437	0.310974	0.950418	0.224951	0.97437
102	B05	Liver	1LD_AdLib	4113.83	30.931	14.033	17.306	24.051	9.033	8.684	9.033	-0.71325	0.700909	-0.64624	0.763135	-0.71325	0.700909
103	B06	Liver	1LD_AdLib	10023.5	60.466	18.467	17.103	23.995	13.467	13.364	13.467	-0.927184	-0.374607	-0.936906	-0.349581	-0.927184	-0.374607
104	B06	Liver	1LD_AdLib	17671.2	106.601	22.1	17.103	23.995	17.1	16.998	17.1	-0.233445	-0.97237	-0.259259	-0.965808	-0.233445	-0.97237
105	B06	Liver	1LD_AdLib	24726.2	149.16	2.117	17.103	23.995	21.117	21.016	21.117	0.728371	-0.685183	0.71003	-0.704172	0.728371	-0.685183
106	B06	Liver	1LD_AdLib	17387.7	104.891	6.3	17.103	23.995	1.3	1.2	1.3	0.942641	0.333807	0.951049	0.309039	0.942641	0.333807
107	B06	Liver	1LD_AdLib	21312.3	128.565	10.133	17.103	23.995	5.133	5.034	5.133	0.224951	0.97437	0.25014	0.96821	0.224951	0.97437
108	B06	Liver	1LD_AdLib	8341.1	50.317	14.033	17.103	23.995	9.033	8.935	9.033	-0.71325	0.700909	-0.695	0.719009	-0.71325	0.700909
109	B07	Liver	1LD_AdLib	4138.37	31.898	18.55	18.144	24.17	13.55	12.403	13.55	-0.918791	-0.394744	-0.994443	-0.105272	-0.918791	-0.394744
110	B07	Liver	1LD_AdLib	13600	104.826	22.283	18.144	24.17	17.283	16.11	17.283	-0.186524	-0.98245	-0.474885	-0.880048	-0.186524	-0.98245
111	B07	Liver	1LD_AdLib	20001.6	154.169	2.25	18.144	24.17	21.25	20.049	21.25	0.75184	-0.659346	0.510974	-0.859596	0.75184	-0.659346
112	B07	Liver	1LD_AdLib	15624.2	120.429	6.433	18.144	24.17	1.433	0.202	1.433	0.930418	0.366501	0.998596	0.0529718	0.930418	0.366501
113	B07	Liver	1LD_AdLib	17235.5	132.849	10.233	18.144	24.17	5.233	3.976	5.233	0.199368	0.979925	0.505511	0.86282	0.199368	0.979925
114	B07	Liver	1LD_AdLib	7243.04	55.828	14.117	18.144	24.17	9.117	7.832	9.117	-0.728371	0.685183	-0.461349	0.887219	-0.728371	0.685183
115	B08	Liver	1LD_AdLib	4980.24	43.456	18.55	17.134	24.009	13.55	13.415	13.55	-0.918791	-0.394744	-0.93215	-0.362072	-0.918791	-0.394744
116	B08	Liver	1LD_AdLib	20776	181.284	22.283	17.134	24.009	17.283	17.147	17.283	-0.186524	-0.98245	-0.221449	-0.975172	-0.186524	-0.98245
117	B08	Liver	1LD_AdLib	22811.7	199.047	2.25	17.134	24.009	21.25	21.112	21.25	0.75184	-0.659346	0.727567	-0.686036	0.75184	-0.659346
118	B08	Liver	1LD_AdLib	9285.73	81.024	6.433	17.134	24.009	1.433	1.294	1.433	0.930418	0.366501	0.943173	0.332302	0.930418	0.366501
119	B08	Liver	1LD_AdLib	7170.01	62.563	10.233	17.134	24.009	5.233	5.092	5.233	0.199368	0.979925	0.235371	0.971906	0.199368	0.979925
120	B08	Liver	1LD_AdLib	3739.09	32.626	14.117	17.134	24.009	9.117	8.974	9.117	-0.728371	0.685183	-0.702327	0.711855	-0.728371	0.685183
121	B09	Liver	1LD_AdLib	5216.92	40.756	18.65	17.254	24.04	13.65	13.393	13.65	-0.908143	-0.41866	-0.934199	-0.356752	-0.908143	-0.41866
122	B09	Liver	1LD_AdLib	14527.8	113.496	22.35	17.254	24.04	17.35	17.087	17.35	-0.16935	-0.985556	-0.236693	-0.971584	-0.16935	-0.985556
123	B09	Liver	1LD_AdLib	29522	230.636	2.317	17.254	24.04	21.317	21.047	21.317	0.763232	-0.646124	0.715809	-0.698296	0.763232	-0.646124
124	B09	Liver	1LD_AdLib	13367.6	104.432	6.5	17.254	24.04	1.5	1.224	1.5	0.92388	0.382683	0.949123	0.314906	0.92388	0.382683
125	B09	Liver	1LD_AdLib	9573.18	74.789	10.35	17.254	24.04	5.35	5.067	5.35	0.16935	0.985556	0.241769	0.970334	0.16935	0.985556
126	B09	Liver	1LD_AdLib	4593.99	35.89	14.233	17.254	24.04	9.233	8.944	9.233	-0.748956	0.66262	-0.696691	0.717371	-0.748956	0.66262
127	B10	Liver	1LD_AdLib	4487.27	28.772	18.65	16.996	23.985	13.65	13.655	13.65	-0.908143	-0.41866	-0.907556	-0.41993	-0.908143	-0.41866
128	B10	Liver	1LD_AdLib	18250.3	117.02	22.35	16.996	23.985	17.35	17.358	17.35	-0.16935	-0.985556	-0.167359	-0.985896	-0.16935	-0.985556
129	B10	Liver	1LD_AdLib	27086.3	173.675	2.317	16.996	23.985	21.317	21.327	21.317	0.763232	-0.646124	0.764964	-0.644073	0.763232	-0.646124
130	B10	Liver	1LD_AdLib	24716.5	158.481	6.5	16.996	23.985	1.5	1.513	1.5	0.92388	0.382683	0.922579	0.385809	0.92388	0.382683
131	B10	Liver	1LD_AdLib	14524.8	93.132	10.35	16.996	23.985	5.35	5.365	5.35	0.16935	0.985556	0.165375	0.986231	0.16935	0.985556
132	B10	Liver	1LD_AdLib	4510.41	28.92	14.233	16.996	23.985	9.233	9.251	9.233	-0.748956	0.66262	-0.75205	0.659106	-0.748956	0.66262
133	B11	Liver	1LD_AdLib	5578.77	38.481	18.767	17.103	24.015	13.767	13.663	13.767	-0.894934	-0.446198	-0.906741	-0.421688	-0.894934	-0.446198
134	B11	Liver	1LD_AdLib	12359.5	85.252	22.45	17.103	24.015	17.45	17.344	17.45	-0.143493	-0.989651	-0.170969	-0.985276	-0.143493	-0.989651
135	B11	Liver	1LD_AdLib	31945.7	220.352	2.433	17.103	24.015	21.433	21.325	21.433	0.782608	-0.622515	0.764558	-0.644555	0.782608	-0.622515
136	B11	Liver	1LD_AdLib	16833.4	116.112	6.55	17.103	24.015	1.55	1.439	1.55	0.918791	0.394744	0.929917	0.36777	0.918791	0.394744
137	B11	Liver	1LD_AdLib	13810.3	95.259	10.433	17.103	24.015	5.433	5.319	5.433	0.147809	0.989016	0.177241	0.984167	0.147809	0.989016
138	B11	Liver	1LD_AdLib	6457.79	44.544	14.3	17.103	24.015	9.3	9.184	9.3	-0.760406	0.649448	-0.740263	0.672317	-0.760406	0.649448
139	B12	Liver	1LD_AdLib	7367.48	56.352	18.767	17.179	24.024	13.767	13.587	13.767	-0.894934	-0.446198	-0.914976	-0.403509	-0.894934	-0.446198
140	B12	Liver	1LD_AdLib	7928.89	60.646	22.45	17.179	24.024	17.45	17.266	17.45	-0.143493	-0.989651	-0.190935	-0.981603	-0.143493	-0.989651
141	B12	Liver	1LD_AdLib	17482.3	133.718	2.433	17.179	24.024	21.433	21.246	21.433	0.782608	-0.622515	0.75107	-0.660222	0.782608	-0.622515
142	B12	Liver	1LD_AdLib	20298.6	155.259	6.55	17.179	24.024	1.55	1.358	1.55	0.918791	0.394744	0.937454	0.348108	0.918791	0.394744
143	B12	Liver	1LD_AdLib	17409.6	133.162	10.433	17.179	24.024	5.433	5.238	5.433	0.147809	0.989016	0.198279	0.980146	0.147809	0.989016
144	B12	Liver	1LD_AdLib	7957.21	60.863	14.3	17.179	24.024	9.3	9.1	9.3	-0.760406	0.649448	-0.725445	0.68828	-0.760406	0.649448
145	B01	Submandibular Gland	1LD_AdLib	1415.88	43.521	18.267	17.497	24.078	13.267	12.767	13.267	-0.945519	-0.325568	-0.979906	-0.19946	-0.945519	-0.325568
146	B01	Submandibular Gland	1LD_AdLib	5772.91	177.446	22	17.497	24.078	17	16.488	17	-0.258819	-0.965926	-0.385528	-0.922696	-0.258819	-0.965926
147	B01	Submandibular Gland	1LD_AdLib	5178.02	159.16	1.967	17.497	24.078	20.967	20.442	20.967	0.700909	-0.71325	0.596648	-0.802503	0.700909	-0.71325
148	B01	Submandibular Gland	1LD_AdLib	4759.62	146.299	6.117	17.497	24.078	1.117	0.579	1.117	0.957571	0.288196	0.988552	0.150881	0.957571	0.288196
149	B01	Submandibular Gland	1LD_AdLib	1790.92	55.049	9.95	17.497	24.078	4.95	4.399	4.95	0.27144	0.962455	0.406877	0.913483	0.27144	0.962455
150	B01	Submandibular Gland	1LD_AdLib	602.699	18.526	13.883	17.497	24.078	8.883	8.32	8.883	-0.685183	0.728371	-0.570707	0.821154	-0.685183	0.728371
151	B02	Submandibular Gland	1LD_AdLib	2258.57	62.753	18.267	17.186	24.021	13.267	13.08	13.267	-0.945519	-0.325568	-0.960292	-0.278996	-0.945519	-0.325568
152	B02	Submandibular Gland	1LD_AdLib	6946.71	193.009	22	17.186	24.021	17	16.81	17	-0.258819	-0.965926	-0.306493	-0.951873	-0.258819	-0.965926
153	B02	Submandibular Gland	1LD_AdLib	5585.09	155.177	1.967	17.186	24.021	20.967	20.773	20.967	0.700909	-0.71325	0.663935	-0.74779	0.700909	-0.71325
154	B02	Submandibular Gland	1LD_AdLib	4637.96	128.862	6.117	17.186	24.021	1.117	0.92	1.117	0.957571	0.288196	0.971147	0.238483	0.957571	0.288196
155	B02	Submandibular Gland	1LD_AdLib	1678.92	46.647	9.95	17.186	24.021	4.95	4.75	4.95	0.27144	0.962455	0.321482	0.946916	0.27144	0.962455
156	B02	Submandibular Gland	1LD_AdLib	487.77	13.552	13.883	17.186	24.021	8.883	8.68	8.883	-0.685183	0.728371	-0.645412	0.763835	-0.685183	0.728371
157	B03	Submandibular Gland	1LD_AdLib	2663.73	64.693	18.367	17.14	24.03	13.367	13.225	13.367	-0.936672	-0.350207	-0.949001	-0.315273	-0.936672	-0.350207
158	B03	Submandibular Gland	1LD_AdLib	7737.65	187.922	22.05	17.14	24.03	17.05	16.904	17.05	-0.246153	-0.969231	-0.283025	-0.959112	-0.246153	-0.969231
159	B03	Submandibular Gland	1LD_AdLib	9152.78	222.291	2.033	17.14	24.03	21.033	20.882	21.033	0.71325	-0.700909	0.684998	-0.728545	0.71325	-0.700909
160	B03	Submandibular Gland	1LD_AdLib	2951.15	71.674	6.183	17.14	24.03	1.183	1.027	1.183	0.952396	0.304864	0.964055	0.265702	0.952396	0.304864
161	B03	Submandibular Gland	1LD_AdLib	1654.79	40.189	10.017	17.14	24.03	5.017	4.856	5.017	0.254602	0.967046	0.295079	0.955473	0.254602	0.967046
162	B03	Submandibular Gland	1LD_AdLib	544.757	13.23	13.95	17.14	24.03	8.95	8.784	8.95	-0.69779	0.716302	-0.666076	0.745884	-0.69779	0.716302
163	B04	Submandibular Gland	1LD_AdLib	1202.41	30.881	18.367	18.153	24.075	13.367	12.213	13.367	-0.936672	-0.350207	-0.998444	-0.055771	-0.936672	-0.350207
164	B04	Submandibular Gland	1LD_AdLib	9341.52	239.913	22.05	18.153	24.075	17.05	15.885	17.05	-0.246153	-0.969231	-0.525855	-0.850574	-0.246153	-0.969231
165	B04	Submandibular Gland	1LD_AdLib	6064.22	155.744	2.033	18.153	24.075	21.033	19.856	21.033	0.71325	-0.700909	0.46696	-0.884278	0.71325	-0.700909
166	B04	Submandibular Gland	1LD_AdLib	2482.56	63.758	6.183	18.153	24.075	1.183	23.993	1.183	0.952396	0.304864	0.999998	-0.00187968	0.952396	0.304864
167	B04	Submandibular Gland	1LD_AdLib	3748.86	96.28	10.017	18.153	24.075	5.017	3.814	5.017	0.254602	0.967046	0.541527	0.840683	0.254602	0.967046
168	B04	Submandibular Gland	1LD_AdLib	522.667	13.423	13.95	18.153	24.075	8.95	7.735	8.95	-0.69779	0.716302	-0.438805	0.898582	-0.69779	0.716302
169	B05	Submandibular Gland	1LD_AdLib	1553.3	34.325	18.467	17.306	24.051	13.467	13.159	13.467	-0.927184	-0.374607	-0.954357	-0.298667	-0.927184	-0.374607
170	B05	Submandibular Gland	1LD_AdLib	7487.18	165.45	22.1	17.306	24.051	17.1	16.784	17.1	-0.233445	-0.97237	-0.312954	-0.949768	-0.233445	-0.97237
171	B05	Submandibular Gland	1LD_AdLib	10113.3	223.481	2.117	17.306	24.051	21.117	20.792	21.117	0.728371	-0.685183	0.667645	-0.744479	0.728371	-0.685183
172	B05	Submandibular Gland	1LD_AdLib	3996.82	88.321	6.3	17.306	24.051	1.3	0.967	1.3	0.942641	0.333807	0.968133	0.250435	0.942641	0.333807
173	B05	Submandibular Gland	1LD_AdLib	3329.04	73.565	10.133	17.306	24.051	5.133	4.792	5.133	0.224951	0.97437	0.310974	0.950418	0.224951	0.97437
174	B05	Submandibular Gland	1LD_AdLib	672.372	14.858	14.033	17.306	24.051	9.033	8.684	9.033	-0.71325	0.700909	-0.64624	0.763135	-0.71325	0.700909
175	B06	Submandibular Gland	1LD_AdLib	1667.39	39.906	18.467	17.103	23.995	13.467	13.364	13.467	-0.927184	-0.374607	-0.936906	-0.349581	-0.927184	-0.374607
176	B06	Submandibular Gland	1LD_AdLib	7556.5	180.85	22.1	17.103	23.995	17.1	16.998	17.1	-0.233445	-0.97237	-0.259259	-0.965808	-0.233445	-0.97237
177	B06	Submandibular Gland	1LD_AdLib	7941.01	190.053	2.117	17.103	23.995	21.117	21.016	21.117	0.728371	-0.685183	0.71003	-0.704172	0.728371	-0.685183
178	B06	Submandibular Gland	1LD_AdLib	3548.2	84.919	6.3	17.103	23.995	1.3	1.2	1.3	0.942641	0.333807	0.951049	0.309039	0.942641	0.333807
179	B06	Submandibular Gland	1LD_AdLib	3278.11	78.455	10.133	17.103	23.995	5.133	5.034	5.133	0.224951	0.97437	0.25014	0.96821	0.224951	0.97437
180	B06	Submandibular Gland	1LD_AdLib	1078.72	25.817	14.033	17.103	23.995	9.033	8.935	9.033	-0.71325	0.700909	-0.695	0.719009	-0.71325	0.700909
181	B07	Submandibular Gland	1LD_AdLib	679.74	7.224	18.55	18.144	24.17	13.55	12.403	13.55	-0.918791	-0.394744	-0.994443	-0.105272	-0.918791	-0.394744
182	B07	Submandibular Gland	1LD_AdLib	20052.1	213.097	22.283	18.144	24.17	17.283	16.11	17.283	-0.186524	-0.98245	-0.474885	-0.880048	-0.186524	-0.98245
183	B07	Submandibular Gland	1LD_AdLib	18300.3	194.48	2.25	18.144	24.17	21.25	20.049	21.25	0.75184	-0.659346	0.510974	-0.859596	0.75184	-0.659346
184	B07	Submandibular Gland	1LD_AdLib	10226.1	108.675	6.433	18.144	24.17	1.433	0.202	1.433	0.930418	0.366501	0.998596	0.0529718	0.930418	0.366501
185	B07	Submandibular Gland	1LD_AdLib	5741.07	61.011	10.233	18.144	24.17	5.233	3.976	5.233	0.199368	0.979925	0.505511	0.86282	0.199368	0.979925
186	B07	Submandibular Gland	1LD_AdLib	1459.67	15.512	14.117	18.144	24.17	9.117	7.832	9.117	-0.728371	0.685183	-0.461349	0.887219	-0.728371	0.685183
187	B08	Submandibular Gland	1LD_AdLib	4999.71	122.985	18.55	17.134	24.009	13.55	13.415	13.55	-0.918791	-0.394744	-0.93215	-0.362072	-0.918791	-0.394744
188	B08	Submandibular Gland	1LD_AdLib	7848.56	193.063	22.283	17.134	24.009	17.283	17.147	17.283	-0.186524	-0.98245	-0.221449	-0.975172	-0.186524	-0.98245
189	B08	Submandibular Gland	1LD_AdLib	5520.09	135.786	2.25	17.134	24.009	21.25	21.112	21.25	0.75184	-0.659346	0.727567	-0.686036	0.75184	-0.659346
190	B08	Submandibular Gland	1LD_AdLib	3503.71	86.186	6.433	17.134	24.009	1.433	1.294	1.433	0.930418	0.366501	0.943173	0.332302	0.930418	0.366501
191	B08	Submandibular Gland	1LD_AdLib	1725.21	42.438	10.233	17.134	24.009	5.233	5.092	5.233	0.199368	0.979925	0.235371	0.971906	0.199368	0.979925
192	B08	Submandibular Gland	1LD_AdLib	794.445	19.542	14.117	17.134	24.009	9.117	8.974	9.117	-0.728371	0.685183	-0.702327	0.711855	-0.728371	0.685183
193	B09	Submandibular Gland	1LD_AdLib	1463.46	39.829	18.65	17.254	24.04	13.65	13.393	13.65	-0.908143	-0.41866	-0.934199	-0.356752	-0.908143	-0.41866
194	B09	Submandibular Gland	1LD_AdLib	5117.53	139.278	22.35	17.254	24.04	17.35	17.087	17.35	-0.16935	-0.985556	-0.236693	-0.971584	-0.16935	-0.985556
195	B09	Submandibular Gland	1LD_AdLib	9274.64	252.417	2.317	17.254	24.04	21.317	21.047	21.317	0.763232	-0.646124	0.715809	-0.698296	0.763232	-0.646124
196	B09	Submandibular Gland	1LD_AdLib	3506.37	95.429	6.5	17.254	24.04	1.5	1.224	1.5	0.92388	0.382683	0.949123	0.314906	0.92388	0.382683
197	B09	Submandibular Gland	1LD_AdLib	1885.21	51.308	10.35	17.254	24.04	5.35	5.067	5.35	0.16935	0.985556	0.241769	0.970334	0.16935	0.985556
198	B09	Submandibular Gland	1LD_AdLib	798.755	21.739	14.233	17.254	24.04	9.233	8.944	9.233	-0.748956	0.66262	-0.696691	0.717371	-0.748956	0.66262
199	B10	Submandibular Gland	1LD_AdLib	1010.08	36.272	18.65	16.996	23.985	13.65	13.655	13.65	-0.908143	-0.41866	-0.907556	-0.41993	-0.908143	-0.41866
200	B10	Submandibular Gland	1LD_AdLib	6007.2	215.72	22.35	16.996	23.985	17.35	17.358	17.35	-0.16935	-0.985556	-0.167359	-0.985896	-0.16935	-0.985556
201	B10	Submandibular Gland	1LD_AdLib	5645.59	202.734	2.317	16.996	23.985	21.317	21.327	21.317	0.763232	-0.646124	0.764964	-0.644073	0.763232	-0.646124
202	B10	Submandibular Gland	1LD_AdLib	2566.25	92.155	6.5	16.996	23.985	1.5	1.513	1.5	0.92388	0.382683	0.922579	0.385809	0.92388	0.382683
203	B10	Submandibular Gland	1LD_AdLib	996.337	35.779	10.35	16.996	23.985	5.35	5.365	5.35	0.16935	0.985556	0.165375	0.986231	0.16935	0.985556
204	B10	Submandibular Gland	1LD_AdLib	482.873	17.34	14.233	16.996	23.985	9.233	9.251	9.233	-0.748956	0.66262	-0.75205	0.659106	-0.748956	0.66262
205	B11	Submandibular Gland	1LD_AdLib	1415.45	60.334	18.767	17.103	24.015	13.767	13.663	13.767	-0.894934	-0.446198	-0.906741	-0.421688	-0.894934	-0.446198
206	B11	Submandibular Gland	1LD_AdLib	2288.81	97.562	22.45	17.103	24.015	17.45	17.344	17.45	-0.143493	-0.989651	-0.170969	-0.985276	-0.143493	-0.989651
207	B11	Submandibular Gland	1LD_AdLib	5637.2	240.289	2.433	17.103	24.015	21.433	21.325	21.433	0.782608	-0.622515	0.764558	-0.644555	0.782608	-0.622515
208	B11	Submandibular Gland	1LD_AdLib	2882.6	122.873	6.55	17.103	24.015	1.55	1.439	1.55	0.918791	0.394744	0.929917	0.36777	0.918791	0.394744
209	B11	Submandibular Gland	1LD_AdLib	1241.42	52.916	10.433	17.103	24.015	5.433	5.319	5.433	0.147809	0.989016	0.177241	0.984167	0.147809	0.989016
210	B11	Submandibular Gland	1LD_AdLib	610.564	26.026	14.3	17.103	24.015	9.3	9.184	9.3	-0.760406	0.649448	-0.740263	0.672317	-0.760406	0.649448
211	B12	Submandibular Gland	1LD_AdLib	2657.25	69.327	18.767	17.179	24.024	13.767	13.587	13.767	-0.894934	-0.446198	-0.914976	-0.403509	-0.894934	-0.446198
212	B12	Submandibular Gland	1LD_AdLib	5057.67	131.953	22.45	17.179	24.024	17.45	17.266	17.45	-0.143493	-0.989651	-0.190935	-0.981603	-0.143493	-0.989651
213	B12	Submandibular Gland	1LD_AdLib	6992.5	182.432	2.433	17.179	24.024	21.433	21.246	21.433	0.782608	-0.622515	0.75107	-0.660222	0.782608	-0.622515
214	B12	Submandibular Gland	1LD_AdLib	5790.53	151.073	6.55	17.179	24.024	1.55	1.358	1.55	0.918791	0.394744	0.937454	0.348108	0.918791	0.394744
215	B12	Submandibular Gland	1LD_AdLib	1795.24	46.837	10.433	17.179	24.024	5.433	5.238	5.433	0.147809	0.989016	0.198279	0.980146	0.147809	0.989016
216	B12	Submandibular Gland	1LD_AdLib	704.351	18.376	14.3	17.179	24.024	9.3	9.1	9.3	-0.760406	0.649448	-0.725445	0.68828	-0.760406	0.649448
217	B01	Kidney	2LD_Sched	1459.91	48.945	13.817	17.874	24.084	8.817	7.873	8.817	-0.672367	0.740218	-0.47096	0.882154	-0.672367	0.740218
218	B01	Kidney	2LD_Sched	3407.22	114.229	22.017	17.874	24.084	17.017	16.128	17.017	-0.254602	-0.967046	-0.470654	-0.882318	-0.254602	-0.967046
219	B01	Kidney	2LD_Sched	5621.09	188.451	1.983	17.874	24.084	20.983	20.081	20.983	0.704015	-0.710185	0.518262	-0.855222	0.704015	-0.710185
220	B01	Kidney	2LD_Sched	4272.13	143.226	5.933	17.874	24.084	0.933	0.017	0.933	0.970296	0.241922	0.99999	0.00452201	0.970296	0.241922
221	B01	Kidney	2LD_Sched	1851.3	62.066	9.95	17.874	24.084	4.95	4.02	4.95	0.27144	0.962455	0.495475	0.868622	0.27144	0.962455
222	B01	Kidney	2LD_Sched	1285.04	43.082	18.033	17.874	24.084	13.033	12.159	13.033	-0.96363	-0.267238	-0.999136	-0.0415559	-0.96363	-0.267238
223	B02	Kidney	2LD_Sched	1374.39	62.12	13.817	18.557	24.206	8.817	7.096	8.817	-0.672367	0.740218	-0.283091	0.959093	-0.672367	0.740218
224	B02	Kidney	2LD_Sched	3793.15	171.444	22.017	18.557	24.206	17.017	15.431	17.017	-0.254602	-0.967046	-0.623076	-0.782162	-0.254602	-0.967046
225	B02	Kidney	2LD_Sched	4190.15	189.387	1.983	18.557	24.206	20.983	19.364	20.983	0.704015	-0.710185	0.349443	-0.936958	0.704015	-0.710185
226	B02	Kidney	2LD_Sched	1711.18	77.342	5.933	18.557	24.206	0.933	23.28	0.933	0.970296	0.241922	0.982286	-0.187386	0.970296	0.241922
227	B02	Kidney	2LD_Sched	1222.38	55.249	9.95	18.557	24.206	4.95	3.263	4.95	0.27144	0.962455	0.65688	0.753996	0.27144	0.962455
228	B02	Kidney	2LD_Sched	983.613	44.458	18.033	18.557	24.206	13.033	11.277	13.033	-0.96363	-0.267238	-0.982147	0.188115	-0.96363	-0.267238
229	B03	Kidney	2LD_Sched	528.374	28.334	13.9	17.073	24.002	8.9	8.826	8.9	-0.688355	0.725374	-0.674144	0.7386	-0.688355	0.725374
230	B03	Kidney	2LD_Sched	2089.48	112.046	22.083	17.073	24.002	17.083	17.01	17.083	-0.237686	-0.971342	-0.256211	-0.966621	-0.237686	-0.971342
231	B03	Kidney	2LD_Sched	3361.55	180.26	2.05	17.073	24.002	21.05	20.977	21.05	0.716302	-0.69779	0.702779	-0.711408	0.716302	-0.69779
232	B03	Kidney	2LD_Sched	2901.12	155.57	6	17.073	24.002	1	0.926	1	0.965926	0.258819	0.970733	0.240163	0.965926	0.258819
233	B03	Kidney	2LD_Sched	1366.22	73.263	10.017	17.073	24.002	5.017	4.943	5.017	0.254602	0.967046	0.273257	0.961941	0.254602	0.967046
234	B03	Kidney	2LD_Sched	942.249	50.527	18.1	17.073	24.002	13.1	13.027	13.1	-0.95882	-0.284015	-0.964054	-0.265706	-0.95882	-0.284015
235	B04	Kidney	2LD_Sched	429.505	48.284	13.9	18.293	24.01	8.9	7.599	8.9	-0.688355	0.725374	-0.406378	0.913705	-0.688355	0.725374
236	B04	Kidney	2LD_Sched	1673.39	188.117	22.083	18.293	24.01	17.083	15.788	17.083	-0.237686	-0.971342	-0.547179	-0.837016	-0.237686	-0.971342
237	B04	Kidney	2LD_Sched	1449.35	162.931	2.05	18.293	24.01	21.05	19.753	21.05	0.716302	-0.69779	0.443095	-0.896475	0.716302	-0.69779
238	B04	Kidney	2LD_Sched	855.731	96.198	6	18.293	24.01	1	23.702	1	0.965926	0.258819	0.996954	-0.0779917	0.965926	0.258819
239	B04	Kidney	2LD_Sched	287.462	32.316	10.017	18.293	24.01	5.017	3.717	5.017	0.254602	0.967046	0.562779	0.826607	0.254602	0.967046
240	B04	Kidney	2LD_Sched	641.854	72.155	18.1	18.293	24.01	13.1	11.797	13.1	-0.95882	-0.284015	-0.998585	0.0531853	-0.95882	-0.284015
241	B05	Kidney	2LD_Sched	737.86	37.319	13.967	17.855	24.116	8.967	8.014	8.967	-0.700909	0.71325	-0.503252	0.86414	-0.700909	0.71325
242	B05	Kidney	2LD_Sched	4550.07	230.133	22.183	17.855	24.116	17.183	16.307	17.183	-0.212178	-0.977231	-0.428825	-0.903387	-0.212178	-0.977231
243	B05	Kidney	2LD_Sched	2707.63	136.946	2.133	17.855	24.116	21.133	20.238	21.133	0.731354	-0.681998	0.552974	-0.833199	0.731354	-0.681998
244	B05	Kidney	2LD_Sched	1720.44	87.016	6.067	17.855	24.116	1.067	0.152	1.067	0.961262	0.275637	0.999204	0.0399012	0.961262	0.275637
245	B05	Kidney	2LD_Sched	1047.01	52.955	10.083	17.855	24.116	5.083	4.15	5.083	0.237686	0.971342	0.465672	0.884957	0.237686	0.971342
246	B05	Kidney	2LD_Sched	1099.91	55.631	18.183	17.855	24.116	13.183	12.326	13.183	-0.952396	-0.304864	-0.996351	-0.0853522	-0.952396	-0.304864
247	B06	Kidney	2LD_Sched	736.141	37.911	13.967	17.755	24.098	8.967	8.129	8.967	-0.700909	0.71325	-0.529041	0.848596	-0.700909	0.71325
248	B06	Kidney	2LD_Sched	3199.12	164.754	22.183	17.755	24.098	17.183	16.41	17.183	-0.212178	-0.977231	-0.404333	-0.914612	-0.212178	-0.977231
249	B06	Kidney	2LD_Sched	4108.18	211.571	2.133	17.755	24.098	21.133	20.344	21.133	0.731354	-0.681998	0.575868	-0.817543	0.731354	-0.681998
250	B06	Kidney	2LD_Sched	1904.38	98.075	6.067	17.755	24.098	1.067	0.261	1.067	0.961262	0.275637	0.997659	0.0683841	0.961262	0.275637
251	B06	Kidney	2LD_Sched	831.711	42.833	10.083	17.755	24.098	5.083	4.262	5.083	0.237686	0.971342	0.439518	0.898234	0.237686	0.971342
252	B06	Kidney	2LD_Sched	870.989	44.856	18.183	17.755	24.098	13.183	12.426	13.183	-0.952396	-0.304864	-0.99378	-0.111364	-0.952396	-0.304864
253	B07	Kidney	2LD_Sched	1537.89	53.594	14.083	16.859	23.767	9.083	9.432	9.083	-0.722364	0.691513	-0.782339	0.622853	-0.722364	0.691513
254	B07	Kidney	2LD_Sched	2997.11	104.446	22.35	16.859	23.767	17.35	17.544	17.35	-0.16935	-0.985556	-0.118995	-0.992895	-0.16935	-0.985556
255	B07	Kidney	2LD_Sched	4738.81	165.143	2.2	16.859	23.767	21.2	21.432	21.2	0.743145	-0.669131	0.782402	-0.622774	0.743145	-0.669131
256	B07	Kidney	2LD_Sched	3986.14	138.913	6.233	16.859	23.767	1.233	1.505	1.233	0.948324	0.317305	0.923391	0.383861	0.948324	0.317305
257	B07	Kidney	2LD_Sched	2681.18	93.437	10.267	16.859	23.767	5.267	5.578	5.267	0.190809	0.981627	0.110341	0.993894	0.190809	0.981627
258	B07	Kidney	2LD_Sched	1275.99	44.467	18.267	16.859	23.767	13.267	13.421	13.267	-0.945519	-0.325568	-0.931586	-0.363521	-0.945519	-0.325568
259	B08	Kidney	2LD_Sched	985.574	41.782	14.083	18.035	24.182	9.083	7.897	9.083	-0.722364	0.691513	-0.476495	0.879177	-0.722364	0.691513
260	B08	Kidney	2LD_Sched	3764.11	159.574	22.35	18.035	24.182	17.35	16.282	17.35	-0.16935	-0.985556	-0.434714	-0.900569	-0.16935	-0.985556
261	B08	Kidney	2LD_Sched	4458.52	189.012	2.2	18.035	24.182	21.2	20.103	21.2	0.743145	-0.669131	0.523217	-0.8522	0.743145	-0.669131
262	B08	Kidney	2LD_Sched	2541.37	107.737	6.233	18.035	24.182	1.233	0.106	1.233	0.948324	0.317305	0.999614	0.0277981	0.948324	0.317305
263	B08	Kidney	2LD_Sched	1358.93	57.61	10.267	18.035	24.182	5.267	4.109	5.267	0.190809	0.981627	0.475047	0.87996	0.190809	0.981627
264	B08	Kidney	2LD_Sched	1044.6	44.284	18.267	18.035	24.182	13.267	12.23	13.267	-0.945519	-0.325568	-0.998194	-0.0600709	-0.945519	-0.325568
265	B09	Kidney	2LD_Sched	1173.25	46.368	14.2	17.95	24.08	9.2	8.183	9.2	-0.743145	0.669131	-0.54084	0.841125	-0.743145	0.669131
266	B09	Kidney	2LD_Sched	3537.01	139.787	22.4	17.95	24.08	17.4	16.435	17.4	-0.156434	-0.987688	-0.398297	-0.917256	-0.156434	-0.987688
267	B09	Kidney	2LD_Sched	4874.79	192.657	2.317	17.95	24.08	21.317	20.339	21.317	0.763232	-0.646124	0.574763	-0.81832	0.763232	-0.646124
268	B09	Kidney	2LD_Sched	2915.98	115.243	6.283	17.95	24.08	1.283	0.292	1.283	0.944089	0.329691	0.997072	0.0764646	0.944089	0.329691
269	B09	Kidney	2LD_Sched	1805.06	71.338	10.35	17.95	24.08	5.35	4.346	5.35	0.16935	0.985556	0.419726	0.907651	0.16935	0.985556
270	B09	Kidney	2LD_Sched	875.662	34.607	18.383	17.95	24.08	13.383	12.432	13.383	-0.935135	-0.354291	-0.993614	-0.112829	-0.935135	-0.354291
271	B10	Kidney	2LD_Sched	838.886	50.662	14.2	17.353	24.053	9.2	8.801	9.2	-0.743145	0.669131	-0.669297	0.742995	-0.743145	0.669131
272	B10	Kidney	2LD_Sched	1861.34	112.411	22.4	17.353	24.053	17.4	17.036	17.4	-0.156434	-0.987688	-0.249811	-0.968295	-0.156434	-0.987688
273	B10	Kidney	2LD_Sched	3425.27	206.861	2.317	17.353	24.053	21.317	20.944	21.317	0.763232	-0.646124	0.696596	-0.717464	0.763232	-0.646124
274	B10	Kidney	2LD_Sched	1941.63	117.26	6.283	17.353	24.053	1.283	0.902	1.283	0.944089	0.329691	0.972273	0.233849	0.944089	0.329691
275	B10	Kidney	2LD_Sched	726.917	43.9	10.35	17.353	24.053	5.35	4.959	5.35	0.16935	0.985556	0.269092	0.963114	0.16935	0.985556
276	B10	Kidney	2LD_Sched	1140.96	68.906	18.383	17.353	24.053	13.383	13.028	13.383	-0.935135	-0.354291	-0.964021	-0.265826	-0.935135	-0.354291
277	B11	Kidney	2LD_Sched	1754.01	64.301	14.283	17.185	23.973	9.283	9.121	9.283	-0.757565	0.65276	-0.729217	0.684283	-0.757565	0.65276
278	B11	Kidney	2LD_Sched	2408.88	88.309	22.55	17.185	23.973	17.55	17.371	17.55	-0.117537	-0.993068	-0.164029	-0.986456	-0.117537	-0.993068
279	B11	Kidney	2LD_Sched	5923.4	217.149	2.417	17.185	23.973	21.417	21.242	21.417	0.779884	-0.625923	0.750382	-0.661004	0.779884	-0.625923
280	B11	Kidney	2LD_Sched	2921.89	107.115	6.35	17.185	23.973	1.35	1.179	1.35	0.938191	0.346117	0.952721	0.303848	0.938191	0.346117
281	B11	Kidney	2LD_Sched	1915.2	70.21	10.383	17.185	23.973	5.383	5.217	5.383	0.160743	0.986996	0.20354	0.979067	0.160743	0.986996
282	B11	Kidney	2LD_Sched	1443.41	52.915	18.5	17.185	23.973	13.5	13.316	13.5	-0.92388	-0.382683	-0.941224	-0.337783	-0.92388	-0.382683
283	B12	Kidney	2LD_Sched	461.317	52.157	14.283	17.612	23.998	9.283	8.673	9.283	-0.757565	0.65276	-0.644117	0.764927	-0.757565	0.65276
284	B12	Kidney	2LD_Sched	1621.25	183.299	22.55	17.612	23.998	17.55	16.938	17.55	-0.117537	-0.993068	-0.274344	-0.961632	-0.117537	-0.993068
285	B12	Kidney	2LD_Sched	1433.1	162.027	2.417	17.612	23.998	21.417	20.806	21.417	0.779884	-0.625923	0.670201	-0.74218	0.779884	-0.625923
286	B12	Kidney	2LD_Sched	821.406	92.869	6.35	17.612	23.998	1.35	0.739	1.35	0.938191	0.346117	0.981332	0.19232	0.938191	0.346117
287	B12	Kidney	2LD_Sched	453.712	51.297	10.383	17.612	23.998	5.383	4.773	5.383	0.160743	0.986996	0.315749	0.948843	0.160743	0.986996
288	B12	Kidney	2LD_Sched	516.106	58.351	18.5	17.612	23.998	13.5	12.888	13.5	-0.92388	-0.382683	-0.973093	-0.230411	-0.92388	-0.382683
289	B01	Liver	2LD_Sched	5288.65	57.334	13.817	17.874	24.084	8.817	7.873	8.817	-0.672367	0.740218	-0.47096	0.882154	-0.672367	0.740218
290	B01	Liver	2LD_Sched	11881.5	128.808	22.017	17.874	24.084	17.017	16.128	17.017	-0.254602	-0.967046	-0.470654	-0.882318	-0.254602	-0.967046
291	B01	Liver	2LD_Sched	12326.8	133.635	1.983	17.874	24.084	20.983	20.081	20.983	0.704015	-0.710185	0.518262	-0.855222	0.704015	-0.710185
292	B01	Liver	2LD_Sched	12508.3	135.603	5.933	17.874	24.084	0.933	0.017	0.933	0.970296	0.241922	0.99999	0.00452201	0.970296	0.241922
293	B01	Liver	2LD_Sched	7454.9	80.819	9.95	17.874	24.084	4.95	4.02	4.95	0.27144	0.962455	0.495475	0.868622	0.27144	0.962455
294	B01	Liver	2LD_Sched	5885.23	63.802	18.033	17.874	24.084	13.033	12.159	13.033	-0.96363	-0.267238	-0.999136	-0.0415559	-0.96363	-0.267238
295	B02	Liver	2LD_Sched	6717.18	56.157	13.817	18.557	24.206	8.817	7.096	8.817	-0.672367	0.740218	-0.283091	0.959093	-0.672367	0.740218
296	B02	Liver	2LD_Sched	15132.8	126.514	22.017	18.557	24.206	17.017	15.431	17.017	-0.254602	-0.967046	-0.623076	-0.782162	-0.254602	-0.967046
297	B02	Liver	2LD_Sched	23424.4	195.833	1.983	18.557	24.206	20.983	19.364	20.983	0.704015	-0.710185	0.349443	-0.936958	0.704015	-0.710185
298	B02	Liver	2LD_Sched	10951.4	91.556	5.933	18.557	24.206	0.933	23.28	0.933	0.970296	0.241922	0.982286	-0.187386	0.970296	0.241922
299	B02	Liver	2LD_Sched	10382.8	86.803	9.95	18.557	24.206	4.95	3.263	4.95	0.27144	0.962455	0.65688	0.753996	0.27144	0.962455
300	B02	Liver	2LD_Sched	5159.91	43.138	18.033	18.557	24.206	13.033	11.277	13.033	-0.96363	-0.267238	-0.982147	0.188115	-0.96363	-0.267238
301	B03	Liver	2LD_Sched	4878.35	23.579	13.9	17.073	24.002	8.9	8.826	8.9	-0.688355	0.725374	-0.674144	0.7386	-0.688355	0.725374
302	B03	Liver	2LD_Sched	16175.4	78.181	22.083	17.073	24.002	17.083	17.01	17.083	-0.237686	-0.971342	-0.256211	-0.966621	-0.237686	-0.971342
303	B03	Liver	2LD_Sched	38432.9	185.76	2.05	17.073	24.002	21.05	20.977	21.05	0.716302	-0.69779	0.702779	-0.711408	0.716302	-0.69779
304	B03	Liver	2LD_Sched	41826.8	202.164	6	17.073	24.002	1	0.926	1	0.965926	0.258819	0.970733	0.240163	0.965926	0.258819
305	B03	Liver	2LD_Sched	16875.8	81.567	10.017	17.073	24.002	5.017	4.943	5.017	0.254602	0.967046	0.273257	0.961941	0.254602	0.967046
306	B03	Liver	2LD_Sched	5948.25	28.75	18.1	17.073	24.002	13.1	13.027	13.1	-0.95882	-0.284015	-0.964054	-0.265706	-0.95882	-0.284015
307	B04	Liver	2LD_Sched	5235.83	27.392	13.9	18.293	24.01	8.9	7.599	8.9	-0.688355	0.725374	-0.406378	0.913705	-0.688355	0.725374
308	B04	Liver	2LD_Sched	31584.1	165.236	22.083	18.293	24.01	17.083	15.788	17.083	-0.237686	-0.971342	-0.547179	-0.837016	-0.237686	-0.971342
309	B04	Liver	2LD_Sched	33470.7	175.106	2.05	18.293	24.01	21.05	19.753	21.05	0.716302	-0.69779	0.443095	-0.896475	0.716302	-0.69779
310	B04	Liver	2LD_Sched	12097.2	63.288	6	18.293	24.01	1	23.702	1	0.965926	0.258819	0.996954	-0.0779917	0.965926	0.258819
311	B04	Liver	2LD_Sched	6776.74	35.453	10.017	18.293	24.01	5.017	3.717	5.017	0.254602	0.967046	0.562779	0.826607	0.254602	0.967046
312	B04	Liver	2LD_Sched	25522.5	133.524	18.1	18.293	24.01	13.1	11.797	13.1	-0.95882	-0.284015	-0.998585	0.0531853	-0.95882	-0.284015
313	B05	Liver	2LD_Sched	4502.09	32.97	13.967	17.855	24.116	8.967	8.014	8.967	-0.700909	0.71325	-0.503252	0.86414	-0.700909	0.71325
314	B05	Liver	2LD_Sched	25388	185.923	22.183	17.855	24.116	17.183	16.307	17.183	-0.212178	-0.977231	-0.428825	-0.903387	-0.212178	-0.977231
315	B05	Liver	2LD_Sched	22699.3	166.233	2.133	17.855	24.116	21.133	20.238	21.133	0.731354	-0.681998	0.552974	-0.833199	0.731354	-0.681998
316	B05	Liver	2LD_Sched	13730.8	100.555	6.067	17.855	24.116	1.067	0.152	1.067	0.961262	0.275637	0.999204	0.0399012	0.961262	0.275637
317	B05	Liver	2LD_Sched	9739.55	71.325	10.083	17.855	24.116	5.083	4.15	5.083	0.237686	0.971342	0.465672	0.884957	0.237686	0.971342
318	B05	Liver	2LD_Sched	5870.78	42.993	18.183	17.855	24.116	13.183	12.326	13.183	-0.952396	-0.304864	-0.996351	-0.0853522	-0.952396	-0.304864
319	B06	Liver	2LD_Sched	6689.46	49.88	13.967	17.755	24.098	8.967	8.129	8.967	-0.700909	0.71325	-0.529041	0.848596	-0.700909	0.71325
320	B06	Liver	2LD_Sched	13785.6	102.792	22.183	17.755	24.098	17.183	16.41	17.183	-0.212178	-0.977231	-0.404333	-0.914612	-0.212178	-0.977231
321	B06	Liver	2LD_Sched	24751.5	184.559	2.133	17.755	24.098	21.133	20.344	21.133	0.731354	-0.681998	0.575868	-0.817543	0.731354	-0.681998
322	B06	Liver	2LD_Sched	20470	152.634	6.067	17.755	24.098	1.067	0.261	1.067	0.961262	0.275637	0.997659	0.0683841	0.961262	0.275637
323	B06	Liver	2LD_Sched	12068.3	89.987	10.083	17.755	24.098	5.083	4.262	5.083	0.237686	0.971342	0.439518	0.898234	0.237686	0.971342
324	B06	Liver	2LD_Sched	2701.89	20.147	18.183	17.755	24.098	13.183	12.426	13.183	-0.952396	-0.304864	-0.99378	-0.111364	-0.952396	-0.304864
325	B07	Liver	2LD_Sched	5090.77	39.111	14.083	16.859	23.767	9.083	9.432	9.083	-0.722364	0.691513	-0.782339	0.622853	-0.722364	0.691513
326	B07	Liver	2LD_Sched	12204.2	93.762	22.35	16.859	23.767	17.35	17.544	17.35	-0.16935	-0.985556	-0.118995	-0.992895	-0.16935	-0.985556
327	B07	Liver	2LD_Sched	30973.8	237.963	2.2	16.859	23.767	21.2	21.432	21.2	0.743145	-0.669131	0.782402	-0.622774	0.743145	-0.669131
328	B07	Liver	2LD_Sched	13843.7	106.357	6.233	16.859	23.767	1.233	1.505	1.233	0.948324	0.317305	0.923391	0.383861	0.948324	0.317305
329	B07	Liver	2LD_Sched	10285.6	79.021	10.267	16.859	23.767	5.267	5.578	5.267	0.190809	0.981627	0.110341	0.993894	0.190809	0.981627
330	B07	Liver	2LD_Sched	5699.18	43.785	18.267	16.859	23.767	13.267	13.421	13.267	-0.945519	-0.325568	-0.931586	-0.363521	-0.945519	-0.325568
331	B08	Liver	2LD_Sched	4347.17	30.518	14.083	18.035	24.182	9.083	7.897	9.083	-0.722364	0.691513	-0.476495	0.879177	-0.722364	0.691513
332	B08	Liver	2LD_Sched	10330.3	72.522	22.35	18.035	24.182	17.35	16.282	17.35	-0.16935	-0.985556	-0.434714	-0.900569	-0.16935	-0.985556
333	B08	Liver	2LD_Sched	38725.8	271.867	2.2	18.035	24.182	21.2	20.103	21.2	0.743145	-0.669131	0.523217	-0.8522	0.743145	-0.669131
334	B08	Liver	2LD_Sched	13834.4	97.121	6.233	18.035	24.182	1.233	0.106	1.233	0.948324	0.317305	0.999614	0.0277981	0.948324	0.317305
335	B08	Liver	2LD_Sched	12187.9	85.563	10.267	18.035	24.182	5.267	4.109	5.267	0.190809	0.981627	0.475047	0.87996	0.190809	0.981627
336	B08	Liver	2LD_Sched	6041	42.41	18.267	18.035	24.182	13.267	12.23	13.267	-0.945519	-0.325568	-0.998194	-0.0600709	-0.945519	-0.325568
337	B09	Liver	2LD_Sched	4005.18	35.562	14.2	17.95	24.08	9.2	8.183	9.2	-0.743145	0.669131	-0.54084	0.841125	-0.743145	0.669131
338	B09	Liver	2LD_Sched	11547.3	102.528	22.4	17.95	24.08	17.4	16.435	17.4	-0.156434	-0.987688	-0.398297	-0.917256	-0.156434	-0.987688
339	B09	Liver	2LD_Sched	21998.4	195.323	2.317	17.95	24.08	21.317	20.339	21.317	0.763232	-0.646124	0.574763	-0.81832	0.763232	-0.646124
340	B09	Liver	2LD_Sched	16698.4	148.264	6.283	17.95	24.08	1.283	0.292	1.283	0.944089	0.329691	0.997072	0.0764646	0.944089	0.329691
341	B09	Liver	2LD_Sched	8431.18	74.86	10.35	17.95	24.08	5.35	4.346	5.35	0.16935	0.985556	0.419726	0.907651	0.16935	0.985556
342	B09	Liver	2LD_Sched	4895.01	43.463	18.383	17.95	24.08	13.383	12.432	13.383	-0.935135	-0.354291	-0.993614	-0.112829	-0.935135	-0.354291
343	B10	Liver	2LD_Sched	4941.32	49.058	14.2	17.353	24.053	9.2	8.801	9.2	-0.743145	0.669131	-0.669297	0.742995	-0.743145	0.669131
344	B10	Liver	2LD_Sched	10992.6	109.135	22.4	17.353	24.053	17.4	17.036	17.4	-0.156434	-0.987688	-0.249811	-0.968295	-0.156434	-0.987688
345	B10	Liver	2LD_Sched	24693.8	245.161	2.317	17.353	24.053	21.317	20.944	21.317	0.763232	-0.646124	0.696596	-0.717464	0.763232	-0.646124
346	B10	Liver	2LD_Sched	7910.01	78.531	6.283	17.353	24.053	1.283	0.902	1.283	0.944089	0.329691	0.972273	0.233849	0.944089	0.329691
347	B10	Liver	2LD_Sched	8078.29	80.202	10.35	17.353	24.053	5.35	4.959	5.35	0.16935	0.985556	0.269092	0.963114	0.16935	0.985556
348	B10	Liver	2LD_Sched	3818.84	37.914	18.383	17.353	24.053	13.383	13.028	13.383	-0.935135	-0.354291	-0.964021	-0.265826	-0.935135	-0.354291
349	B11	Liver	2LD_Sched	8394.23	70.014	14.283	17.185	23.973	9.283	9.121	9.283	-0.757565	0.65276	-0.729217	0.684283	-0.757565	0.65276
350	B11	Liver	2LD_Sched	9040.85	75.408	22.55	17.185	23.973	17.55	17.371	17.55	-0.117537	-0.993068	-0.164029	-0.986456	-0.117537	-0.993068
351	B11	Liver	2LD_Sched	19747.8	164.712	2.417	17.185	23.973	21.417	21.242	21.417	0.779884	-0.625923	0.750382	-0.661004	0.779884	-0.625923
352	B11	Liver	2LD_Sched	17035.9	142.093	6.35	17.185	23.973	1.35	1.179	1.35	0.938191	0.346117	0.952721	0.303848	0.938191	0.346117
353	B11	Liver	2LD_Sched	9287.78	77.467	10.383	17.185	23.973	5.383	5.217	5.383	0.160743	0.986996	0.20354	0.979067	0.160743	0.986996
354	B11	Liver	2LD_Sched	8429.15	70.306	18.5	17.185	23.973	13.5	13.316	13.5	-0.92388	-0.382683	-0.941224	-0.337783	-0.92388	-0.382683
355	B12	Liver	2LD_Sched	11311.6	42.398	14.283	17.612	23.998	9.283	8.673	9.283	-0.757565	0.65276	-0.644117	0.764927	-0.757565	0.65276
356	B12	Liver	2LD_Sched	39587.7	148.381	22.55	17.612	23.998	17.55	16.938	17.55	-0.117537	-0.993068	-0.274344	-0.961632	-0.117537	-0.993068
357	B12	Liver	2LD_Sched	52248	195.833	2.417	17.612	23.998	21.417	20.806	21.417	0.779884	-0.625923	0.670201	-0.74218	0.779884	-0.625923
358	B12	Liver	2LD_Sched	25080.7	94.006	6.35	17.612	23.998	1.35	0.739	1.35	0.938191	0.346117	0.981332	0.19232	0.938191	0.346117
359	B12	Liver	2LD_Sched	21874.3	81.988	10.383	17.612	23.998	5.383	4.773	5.383	0.160743	0.986996	0.315749	0.948843	0.160743	0.986996
360	B12	Liver	2LD_Sched	9976.57	37.394	18.5	17.612	23.998	13.5	12.888	13.5	-0.92388	-0.382683	-0.973093	-0.230411	-0.92388	-0.382683
361	B01	Submandibular Gland	2LD_Sched	1179.8	40.002	13.817	17.874	24.084	8.817	7.873	8.817	-0.672367	0.740218	-0.47096	0.882154	-0.672367	0.740218
362	B01	Submandibular Gland	2LD_Sched	4708.44	159.645	22.017	17.874	24.084	17.017	16.128	17.017	-0.254602	-0.967046	-0.470654	-0.882318	-0.254602	-0.967046
363	B01	Submandibular Gland	2LD_Sched	5231.92	177.394	1.983	17.874	24.084	20.983	20.081	20.983	0.704015	-0.710185	0.518262	-0.855222	0.704015	-0.710185
364	B01	Submandibular Gland	2LD_Sched	2972	100.769	5.933	17.874	24.084	0.933	0.017	0.933	0.970296	0.241922	0.99999	0.00452201	0.970296	0.241922
365	B01	Submandibular Gland	2LD_Sched	996.92	33.802	9.95	17.874	24.084	4.95	4.02	4.95	0.27144	0.962455	0.495475	0.868622	0.27144	0.962455
366	B01	Submandibular Gland	2LD_Sched	2606.81	88.387	18.033	17.874	24.084	13.033	12.159	13.033	-0.96363	-0.267238	-0.999136	-0.0415559	-0.96363	-0.267238
367	B02	Submandibular Gland	2LD_Sched	1233.76	29.767	13.817	18.557	24.206	8.817	7.096	8.817	-0.672367	0.740218	-0.283091	0.959093	-0.672367	0.740218
368	B02	Submandibular Gland	2LD_Sched	6421.96	154.942	22.017	18.557	24.206	17.017	15.431	17.017	-0.254602	-0.967046	-0.623076	-0.782162	-0.254602	-0.967046
369	B02	Submandibular Gland	2LD_Sched	9442.41	227.815	1.983	18.557	24.206	20.983	19.364	20.983	0.704015	-0.710185	0.349443	-0.936958	0.704015	-0.710185
370	B02	Submandibular Gland	2LD_Sched	3931.57	94.856	5.933	18.557	24.206	0.933	23.28	0.933	0.970296	0.241922	0.982286	-0.187386	0.970296	0.241922
371	B02	Submandibular Gland	2LD_Sched	1407.67	33.963	9.95	18.557	24.206	4.95	3.263	4.95	0.27144	0.962455	0.65688	0.753996	0.27144	0.962455
372	B02	Submandibular Gland	2LD_Sched	2431.2	58.657	18.033	18.557	24.206	13.033	11.277	13.033	-0.96363	-0.267238	-0.982147	0.188115	-0.96363	-0.267238
373	B03	Submandibular Gland	2LD_Sched	912.095	13.486	13.9	17.073	24.002	8.9	8.826	8.9	-0.688355	0.725374	-0.674144	0.7386	-0.688355	0.725374
374	B03	Submandibular Gland	2LD_Sched	9374.29	138.607	22.083	17.073	24.002	17.083	17.01	17.083	-0.237686	-0.971342	-0.256211	-0.966621	-0.237686	-0.971342
375	B03	Submandibular Gland	2LD_Sched	12683	187.529	2.05	17.073	24.002	21.05	20.977	21.05	0.716302	-0.69779	0.702779	-0.711408	0.716302	-0.69779
376	B03	Submandibular Gland	2LD_Sched	11770.8	174.041	6	17.073	24.002	1	0.926	1	0.965926	0.258819	0.970733	0.240163	0.965926	0.258819
377	B03	Submandibular Gland	2LD_Sched	1236.76	18.287	10.017	17.073	24.002	5.017	4.943	5.017	0.254602	0.967046	0.273257	0.961941	0.254602	0.967046
378	B03	Submandibular Gland	2LD_Sched	4602.43	68.051	18.1	17.073	24.002	13.1	13.027	13.1	-0.95882	-0.284015	-0.964054	-0.265706	-0.95882	-0.284015
379	B04	Submandibular Gland	2LD_Sched	1415.87	23.676	13.9	18.293	24.01	8.9	7.599	8.9	-0.688355	0.725374	-0.406378	0.913705	-0.688355	0.725374
380	B04	Submandibular Gland	2LD_Sched	11888.8	198.807	22.083	18.293	24.01	17.083	15.788	17.083	-0.237686	-0.971342	-0.547179	-0.837016	-0.237686	-0.971342
381	B04	Submandibular Gland	2LD_Sched	12074.3	201.908	2.05	18.293	24.01	21.05	19.753	21.05	0.716302	-0.69779	0.443095	-0.896475	0.716302	-0.69779
382	B04	Submandibular Gland	2LD_Sched	3156.07	52.776	6	18.293	24.01	1	23.702	1	0.965926	0.258819	0.996954	-0.0779917	0.965926	0.258819
383	B04	Submandibular Gland	2LD_Sched	708.812	11.853	10.017	18.293	24.01	5.017	3.717	5.017	0.254602	0.967046	0.562779	0.826607	0.254602	0.967046
384	B04	Submandibular Gland	2LD_Sched	6636.64	110.979	18.1	18.293	24.01	13.1	11.797	13.1	-0.95882	-0.284015	-0.998585	0.0531853	-0.95882	-0.284015
385	B05	Submandibular Gland	2LD_Sched	877.078	12.537	13.967	17.855	24.116	8.967	8.014	8.967	-0.700909	0.71325	-0.503252	0.86414	-0.700909	0.71325
386	B05	Submandibular Gland	2LD_Sched	17752	253.738	22.183	17.855	24.116	17.183	16.307	17.183	-0.212178	-0.977231	-0.428825	-0.903387	-0.212178	-0.977231
387	B05	Submandibular Gland	2LD_Sched	12350.7	176.535	2.133	17.855	24.116	21.133	20.238	21.133	0.731354	-0.681998	0.552974	-0.833199	0.731354	-0.681998
388	B05	Submandibular Gland	2LD_Sched	5922.84	84.658	6.067	17.855	24.116	1.067	0.152	1.067	0.961262	0.275637	0.999204	0.0399012	0.961262	0.275637
389	B05	Submandibular Gland	2LD_Sched	1791.71	25.61	10.083	17.855	24.116	5.083	4.15	5.083	0.237686	0.971342	0.465672	0.884957	0.237686	0.971342
390	B05	Submandibular Gland	2LD_Sched	3282.74	46.922	18.183	17.855	24.116	13.183	12.326	13.183	-0.952396	-0.304864	-0.996351	-0.0853522	-0.952396	-0.304864
391	B06	Submandibular Gland	2LD_Sched	1652.43	25.484	13.967	17.755	24.098	8.967	8.129	8.967	-0.700909	0.71325	-0.529041	0.848596	-0.700909	0.71325
392	B06	Submandibular Gland	2LD_Sched	11235.4	173.272	22.183	17.755	24.098	17.183	16.41	17.183	-0.212178	-0.977231	-0.404333	-0.914612	-0.212178	-0.977231
393	B06	Submandibular Gland	2LD_Sched	14193.6	218.893	2.133	17.755	24.098	21.133	20.344	21.133	0.731354	-0.681998	0.575868	-0.817543	0.731354	-0.681998
394	B06	Submandibular Gland	2LD_Sched	7568.47	116.72	6.067	17.755	24.098	1.067	0.261	1.067	0.961262	0.275637	0.997659	0.0683841	0.961262	0.275637
395	B06	Submandibular Gland	2LD_Sched	2121.21	32.713	10.083	17.755	24.098	5.083	4.262	5.083	0.237686	0.971342	0.439518	0.898234	0.237686	0.971342
396	B06	Submandibular Gland	2LD_Sched	2134.48	32.918	18.183	17.755	24.098	13.183	12.426	13.183	-0.952396	-0.304864	-0.99378	-0.111364	-0.952396	-0.304864
397	B07	Submandibular Gland	2LD_Sched	1147.45	16.393	14.083	16.859	23.767	9.083	9.432	9.083	-0.722364	0.691513	-0.782339	0.622853	-0.722364	0.691513
398	B07	Submandibular Gland	2LD_Sched	10013.7	143.064	22.35	16.859	23.767	17.35	17.544	17.35	-0.16935	-0.985556	-0.118995	-0.992895	-0.16935	-0.985556
399	B07	Submandibular Gland	2LD_Sched	17485	249.803	2.2	16.859	23.767	21.2	21.432	21.2	0.743145	-0.669131	0.782402	-0.622774	0.743145	-0.669131
400	B07	Submandibular Gland	2LD_Sched	7635.13	109.081	6.233	16.859	23.767	1.233	1.505	1.233	0.948324	0.317305	0.923391	0.383861	0.948324	0.317305
401	B07	Submandibular Gland	2LD_Sched	3130.62	44.726	10.267	16.859	23.767	5.267	5.578	5.267	0.190809	0.981627	0.110341	0.993894	0.190809	0.981627
402	B07	Submandibular Gland	2LD_Sched	2585.06	36.932	18.267	16.859	23.767	13.267	13.421	13.267	-0.945519	-0.325568	-0.931586	-0.363521	-0.945519	-0.325568
403	B08	Submandibular Gland	2LD_Sched	755.711	13.353	14.083	18.035	24.182	9.083	7.897	9.083	-0.722364	0.691513	-0.476495	0.879177	-0.722364	0.691513
404	B08	Submandibular Gland	2LD_Sched	5264.86	93.028	22.35	18.035	24.182	17.35	16.282	17.35	-0.16935	-0.985556	-0.434714	-0.900569	-0.16935	-0.985556
405	B08	Submandibular Gland	2LD_Sched	16585.5	293.06	2.2	18.035	24.182	21.2	20.103	21.2	0.743145	-0.669131	0.523217	-0.8522	0.743145	-0.669131
406	B08	Submandibular Gland	2LD_Sched	5129.22	90.632	6.233	18.035	24.182	1.233	0.106	1.233	0.948324	0.317305	0.999614	0.0277981	0.948324	0.317305
407	B08	Submandibular Gland	2LD_Sched	1752.35	30.963	10.267	18.035	24.182	5.267	4.109	5.267	0.190809	0.981627	0.475047	0.87996	0.190809	0.981627
408	B08	Submandibular Gland	2LD_Sched	4468.9	78.964	18.267	18.035	24.182	13.267	12.23	13.267	-0.945519	-0.325568	-0.998194	-0.0600709	-0.945519	-0.325568
409	B09	Submandibular Gland	2LD_Sched	1225.16	27.41	14.2	17.95	24.08	9.2	8.183	9.2	-0.743145	0.669131	-0.54084	0.841125	-0.743145	0.669131
410	B09	Submandibular Gland	2LD_Sched	6650.86	148.799	22.4	17.95	24.08	17.4	16.435	17.4	-0.156434	-0.987688	-0.398297	-0.917256	-0.156434	-0.987688
411	B09	Submandibular Gland	2LD_Sched	10301.8	230.48	2.317	17.95	24.08	21.317	20.339	21.317	0.763232	-0.646124	0.574763	-0.81832	0.763232	-0.646124
412	B09	Submandibular Gland	2LD_Sched	4883.15	109.25	6.283	17.95	24.08	1.283	0.292	1.283	0.944089	0.329691	0.997072	0.0764646	0.944089	0.329691
413	B09	Submandibular Gland	2LD_Sched	1659.61	37.13	10.35	17.95	24.08	5.35	4.346	5.35	0.16935	0.985556	0.419726	0.907651	0.16935	0.985556
414	B09	Submandibular Gland	2LD_Sched	2097.63	46.93	18.383	17.95	24.08	13.383	12.432	13.383	-0.935135	-0.354291	-0.993614	-0.112829	-0.935135	-0.354291
415	B10	Submandibular Gland	2LD_Sched	856.83	27.073	14.2	17.353	24.053	9.2	8.801	9.2	-0.743145	0.669131	-0.669297	0.742995	-0.743145	0.669131
416	B10	Submandibular Gland	2LD_Sched	5060.03	159.88	22.4	17.353	24.053	17.4	17.036	17.4	-0.156434	-0.987688	-0.249811	-0.968295	-0.156434	-0.987688
417	B10	Submandibular Gland	2LD_Sched	8689.34	274.554	2.317	17.353	24.053	21.317	20.944	21.317	0.763232	-0.646124	0.696596	-0.717464	0.763232	-0.646124
418	B10	Submandibular Gland	2LD_Sched	2000.83	63.22	6.283	17.353	24.053	1.283	0.902	1.283	0.944089	0.329691	0.972273	0.233849	0.944089	0.329691
419	B10	Submandibular Gland	2LD_Sched	874.868	27.643	10.35	17.353	24.053	5.35	4.959	5.35	0.16935	0.985556	0.269092	0.963114	0.16935	0.985556
420	B10	Submandibular Gland	2LD_Sched	1507.42	47.63	18.383	17.353	24.053	13.383	13.028	13.383	-0.935135	-0.354291	-0.964021	-0.265826	-0.935135	-0.354291
421	B11	Submandibular Gland	2LD_Sched	1488.38	38.869	14.283	17.185	23.973	9.283	9.121	9.283	-0.757565	0.65276	-0.729217	0.684283	-0.757565	0.65276
422	B11	Submandibular Gland	2LD_Sched	4912.89	128.298	22.55	17.185	23.973	17.55	17.371	17.55	-0.117537	-0.993068	-0.164029	-0.986456	-0.117537	-0.993068
423	B11	Submandibular Gland	2LD_Sched	8371.06	218.607	2.417	17.185	23.973	21.417	21.242	21.417	0.779884	-0.625923	0.750382	-0.661004	0.779884	-0.625923
424	B11	Submandibular Gland	2LD_Sched	3815.53	99.641	6.35	17.185	23.973	1.35	1.179	1.35	0.938191	0.346117	0.952721	0.303848	0.938191	0.346117
425	B11	Submandibular Gland	2LD_Sched	2070.26	54.064	10.383	17.185	23.973	5.383	5.217	5.383	0.160743	0.986996	0.20354	0.979067	0.160743	0.986996
426	B11	Submandibular Gland	2LD_Sched	2317.5	60.521	18.5	17.185	23.973	13.5	13.316	13.5	-0.92388	-0.382683	-0.941224	-0.337783	-0.92388	-0.382683
427	B12	Submandibular Gland	2LD_Sched	1178.53	13.286	14.283	17.612	23.998	9.283	8.673	9.283	-0.757565	0.65276	-0.644117	0.764927	-0.757565	0.65276
428	B12	Submandibular Gland	2LD_Sched	19087.1	215.175	22.55	17.612	23.998	17.55	16.938	17.55	-0.117537	-0.993068	-0.274344	-0.961632	-0.117537	-0.993068
429	B12	Submandibular Gland	2LD_Sched	18893.6	212.993	2.417	17.612	23.998	21.417	20.806	21.417	0.779884	-0.625923	0.670201	-0.74218	0.779884	-0.625923
430	B12	Submandibular Gland	2LD_Sched	7097.08	80.007	6.35	17.612	23.998	1.35	0.739	1.35	0.938191	0.346117	0.981332	0.19232	0.938191	0.346117
431	B12	Submandibular Gland	2LD_Sched	2341	26.391	10.383	17.612	23.998	5.383	4.773	5.383	0.160743	0.986996	0.315749	0.948843	0.160743	0.986996
432	B12	Submandibular Gland	2LD_Sched	4625.83	52.148	18.5	17.612	23.998	13.5	12.888	13.5	-0.92388	-0.382683	-0.973093	-0.230411	-0.92388	-0.382683
433	B01	Kidney	3DD1	2973.03	69.248	21.8	24.114	24.214	16.8	9.494	DD	-0.309017	-0.951057	-0.792472	0.609908	DD	DD
434	B01	Kidney	3DD1	5937.77	138.304	1.85	24.114	24.214	20.85	13.721	DD	0.678801	-0.734323	-0.900235	-0.435404	DD	DD
435	B01	Kidney	3DD1	6452.33	150.289	5.983	24.114	24.214	0.983	17.818	DD	0.967046	0.254602	-0.0477474	-0.998859	DD	DD
436	B01	Kidney	3DD1	5862.25	136.545	9.883	24.114	24.214	4.883	21.683	DD	0.288196	0.957571	0.821611	-0.570049	DD	DD
437	B01	Kidney	3DD1	3355.64	78.16	13.917	24.114	24.214	8.917	1.681	DD	-0.691513	0.722364	0.904739	0.425967	DD	DD
438	B01	Kidney	3DD1	1178.66	27.454	18.033	24.114	24.214	13.033	5.761	DD	-0.96363	-0.267238	0.0625063	0.998045	DD	DD
439	B02	Kidney	3DD1	2912.76	112.767	21.8	8.421	24.659	16.8	1.022	DD	-0.309017	-0.951057	0.964446	0.264279	DD	DD
440	B02	Kidney	3DD1	4148.47	160.608	1.85	8.421	24.659	20.85	4.963	DD	0.678801	-0.734323	0.268051	0.963405	DD	DD
441	B02	Kidney	3DD1	2623.78	101.579	5.983	8.421	24.659	0.983	8.986	DD	0.967046	0.254602	-0.704582	0.709623	DD	DD
442	B02	Kidney	3DD1	2084.16	80.688	9.883	8.421	24.659	4.883	13.423	DD	0.288196	0.957571	-0.931386	-0.364034	DD	DD
443	B02	Kidney	3DD1	1951.01	75.533	13.917	8.421	24.659	8.917	17.349	DD	-0.691513	0.722364	-0.169654	-0.985504	DD	DD
444	B02	Kidney	3DD1	1777.75	68.825	18.033	8.421	24.659	13.033	21.356	DD	-0.96363	-0.267238	0.769769	-0.638323	DD	DD
445	B03	Kidney	3DD1	892.297	68.002	21.983	5.144	24.345	16.983	4.6	DD	-0.263031	-0.964787	0.358286	0.933612	DD	DD
446	B03	Kidney	3DD1	539.304	41.101	1.933	5.144	24.345	20.933	8.494	DD	0.694658	-0.71934	-0.607585	0.794255	DD	DD
447	B03	Kidney	3DD1	1186.92	90.455	6.05	5.144	24.345	1.05	12.893	DD	0.962455	0.27144	-0.972804	-0.231631	DD	DD
448	B03	Kidney	3DD1	2011.41	153.29	9.983	5.144	24.345	4.983	16.77	DD	0.263031	0.964787	-0.316366	-0.948637	DD	DD
449	B03	Kidney	3DD1	2025.78	154.386	14	5.144	24.345	9	20.73	DD	-0.707107	0.707107	0.655435	-0.755252	DD	DD
450	B03	Kidney	3DD1	1217.23	92.766	18.133	5.144	24.345	13.133	0.805	DD	-0.956305	-0.292372	0.977879	0.20917	DD	DD
451	B04	Kidney	3DD1	5746.92	194.258	21.983	16.038	24.092	16.983	17.922	DD	-0.263031	-0.964787	-0.0203344	-0.999793	DD	DD
452	B04	Kidney	3DD1	5681.28	192.039	1.933	16.038	24.092	20.933	21.857	DD	0.694658	-0.71934	0.846729	-0.532025	DD	DD
453	B04	Kidney	3DD1	2454.37	82.963	6.05	16.038	24.092	1.05	1.958	DD	0.962455	0.27144	0.871463	0.490461	DD	DD
454	B04	Kidney	3DD1	1075.37	36.35	9.983	16.038	24.092	4.983	5.876	DD	0.263031	0.964787	0.0323765	0.999476	DD	DD
455	B04	Kidney	3DD1	907.664	30.681	14	16.038	24.092	9	9.878	DD	-0.707107	0.707107	-0.849558	0.527495	DD	DD
456	B04	Kidney	3DD1	1884.75	63.709	18.133	16.038	24.092	13.133	14.087	DD	-0.956305	-0.292372	-0.854402	-0.519613	DD	DD
457	B05	Kidney	3DD1	1513.26	44.841	18.333	25.149	24.384	13.333	4.914	DD	-0.939693	-0.34202	0.280541	0.959842	DD	DD
458	B05	Kidney	3DD1	1998.18	59.21	22.067	25.149	24.384	17.067	8.588	DD	-0.241922	-0.970296	-0.626954	0.779056	DD	DD
459	B05	Kidney	3DD1	4240.49	125.653	2.033	25.149	24.384	21.033	12.87	DD	0.71325	-0.700909	-0.974145	-0.225924	DD	DD
460	B05	Kidney	3DD1	4722.82	139.946	6.25	25.149	24.384	1.25	17.021	DD	0.94693	0.321439	-0.253567	-0.967318	DD	DD
461	B05	Kidney	3DD1	5828.56	172.711	10.1	25.149	24.384	5.1	20.81	DD	0.233445	0.97237	0.6711	-0.741367	DD	DD
462	B05	Kidney	3DD1	1945.17	57.639	14.133	25.149	24.384	9.133	0.78	DD	-0.731354	0.681998	0.979225	0.202778	DD	DD
463	B06	Kidney	3DD1	4845.59	136.395	18.333	12.016	23.897	13.333	18.345	DD	-0.939693	-0.34202	0.09019	-0.995925	DD	DD
464	B06	Kidney	3DD1	6123.19	172.357	22.067	12.016	23.897	17.067	22.094	DD	-0.241922	-0.970296	0.878125	-0.478432	DD	DD
465	B06	Kidney	3DD1	5479.76	154.245	2.033	12.016	23.897	21.033	2.078	DD	0.71325	-0.700909	0.855594	0.517647	DD	DD
466	B06	Kidney	3DD1	1723.25	48.506	6.25	12.016	23.897	1.25	6.313	DD	0.94693	0.321439	-0.0819103	0.99664	DD	DD
467	B06	Kidney	3DD1	1170.72	32.954	10.1	12.016	23.897	5.1	10.18	DD	0.233445	0.97237	-0.888604	0.458675	DD	DD
468	B06	Kidney	3DD1	1973.23	55.543	14.133	12.016	23.897	9.133	14.127	DD	-0.731354	0.681998	-0.848955	-0.528465	DD	DD
469	B07	Kidney	3DD1	2442.25	60.93	18.433	23.206	24.233	13.433	7.043	DD	-0.930418	-0.366501	-0.26957	0.962981	DD	DD
470	B07	Kidney	3DD1	2239.6	55.874	22.183	23.206	24.233	17.183	10.756	DD	-0.212178	-0.977231	-0.947475	0.319831	DD	DD
471	B07	Kidney	3DD1	6014.51	150.051	2.183	23.206	24.233	21.183	14.949	DD	0.740218	-0.672367	-0.716491	-0.697596	DD	DD
472	B07	Kidney	3DD1	6897.22	172.073	6.167	23.206	24.233	1.167	18.894	DD	0.953717	0.300706	0.231908	-0.972738	DD	DD
473	B07	Kidney	3DD1	4042.33	100.848	10.217	23.206	24.233	5.217	22.905	DD	0.203642	0.979045	0.95919	-0.282764	DD	DD
474	B07	Kidney	3DD1	2414.01	60.225	14.25	23.206	24.233	9.25	2.9	DD	-0.75184	0.659346	0.725464	0.68826	DD	DD
475	B08	Kidney	3DD1	2516.41	78.24	18.433	26.666	24.284	13.433	3.583	DD	-0.930418	-0.366501	0.591341	0.806422	DD	DD
476	B08	Kidney	3DD1	2429.74	75.545	22.183	26.666	24.284	17.183	7.289	DD	-0.212178	-0.977231	-0.331171	0.943571	DD	DD
477	B08	Kidney	3DD1	3850	119.704	2.183	26.666	24.284	21.183	11.243	DD	0.740218	-0.672367	-0.980402	0.197006	DD	DD
478	B08	Kidney	3DD1	3661.37	113.839	6.167	26.666	24.284	1.167	15.46	DD	0.953717	0.300706	-0.617035	-0.786935	DD	DD
479	B08	Kidney	3DD1	4214.73	131.044	10.217	26.666	24.284	5.217	19.463	DD	0.203642	0.979045	0.373626	-0.927579	DD	DD
480	B08	Kidney	3DD1	2625.42	81.629	14.25	26.666	24.284	9.25	23.449	DD	-0.75184	0.659346	0.989606	-0.143807	DD	DD
481	B09	Kidney	3DD1	1479.34	106.504	18.517	29.318	24.422	13.517	0.971	DD	-0.922201	-0.386711	0.967845	0.251546	DD	DD
482	B09	Kidney	3DD1	1238.52	89.166	22.3	29.318	24.422	17.3	4.689	DD	-0.182236	-0.983255	0.336451	0.941701	DD	DD
483	B09	Kidney	3DD1	1086	78.186	2.317	29.318	24.422	21.317	8.637	DD	0.763232	-0.646124	-0.636737	0.771081	DD	DD
484	B09	Kidney	3DD1	1644.97	118.428	6.433	29.318	24.422	1.433	13.097	DD	0.930418	0.366501	-0.959075	-0.283154	DD	DD
485	B09	Kidney	3DD1	1863.45	134.157	10.35	29.318	24.422	5.35	16.946	DD	0.16935	0.985556	-0.272547	-0.962143	DD	DD
486	B09	Kidney	3DD1	1021.72	73.558	14.367	29.318	24.422	9.367	20.893	DD	-0.771625	0.636078	0.687009	-0.726648	DD	DD
487	B10	Kidney	3DD1	1119.82	49.765	18.517	26.277	24.297	13.517	4.042	DD	-0.922201	-0.386711	0.490559	0.871408	DD	DD
488	B10	Kidney	3DD1	996.281	44.275	22.3	26.277	24.297	17.3	7.779	DD	-0.182236	-0.983255	-0.448999	0.893532	DD	DD
489	B10	Kidney	3DD1	2766.55	122.946	2.317	26.277	24.297	21.317	12.039	DD	0.763232	-0.646124	-0.999947	-0.0103131	DD	DD
490	B10	Kidney	3DD1	3331.65	148.059	6.433	26.277	24.297	1.433	16.106	DD	0.930418	0.366501	-0.475829	-0.879538	DD	DD
491	B10	Kidney	3DD1	3117.81	138.557	10.35	26.277	24.297	5.35	19.975	DD	0.16935	0.985556	0.49423	-0.869331	DD	DD
492	B10	Kidney	3DD1	2169.15	96.398	14.367	26.277	24.297	9.367	23.942	DD	-0.771625	0.636078	0.999886	-0.0151307	DD	DD
493	B11	Kidney	3DD1	2928.7	102.815	18.617	5.977	24.397	13.617	0.434	DD	-0.911762	-0.410719	0.993545	0.11344	DD	DD
494	B11	Kidney	3DD1	965.442	33.893	22.417	5.977	24.397	17.417	4.172	DD	-0.152123	-0.988362	0.46042	0.887701	DD	DD
495	B11	Kidney	3DD1	1729.43	60.714	2.467	5.977	24.397	21.467	8.156	DD	0.788011	-0.615661	-0.535044	0.844824	DD	DD
496	B11	Kidney	3DD1	4014.46	140.932	6.5	5.977	24.397	1.5	12.515	DD	0.92388	0.382683	-0.990931	-0.13437	DD	DD
497	B11	Kidney	3DD1	3980.17	139.728	10.45	5.977	24.397	5.45	16.401	DD	0.143493	0.989651	-0.406613	-0.9136	DD	DD
498	B11	Kidney	3DD1	3472.84	121.918	14.433	5.977	24.397	9.433	20.319	DD	-0.782608	0.622515	0.5705	-0.821298	DD	DD
499	B12	Kidney	3DD1	3250.04	110.556	18.617	3.048	24.308	13.617	3.371	DD	-0.911762	-0.410719	0.635192	0.772355	DD	DD
500	B12	Kidney	3DD1	1898.82	64.592	22.417	3.048	24.308	17.417	7.123	DD	-0.152123	-0.988362	-0.289751	0.957102	DD	DD
501	B12	Kidney	3DD1	2150.61	73.157	2.467	3.048	24.308	21.467	11.122	DD	0.788011	-0.615661	-0.97367	0.227963	DD	DD
502	B12	Kidney	3DD1	3586.57	122.004	6.5	3.048	24.308	1.5	15.408	DD	0.92388	0.382683	-0.627687	-0.778465	DD	DD
503	B12	Kidney	3DD1	3873.34	131.759	10.45	3.048	24.308	5.45	19.308	DD	0.143493	0.989651	0.335764	-0.941946	DD	DD
504	B12	Kidney	3DD1	2878.9	97.931	14.433	3.048	24.308	9.433	23.241	DD	-0.782608	0.622515	0.980311	-0.197462	DD	DD
505	B01	Liver	3DD1	11341.4	85.945	21.8	24.114	24.214	16.8	9.494	DD	-0.309017	-0.951057	-0.792472	0.609908	DD	DD
506	B01	Liver	3DD1	20905.1	158.419	1.85	24.114	24.214	20.85	13.721	DD	0.678801	-0.734323	-0.900235	-0.435404	DD	DD
507	B01	Liver	3DD1	19547.1	148.128	5.983	24.114	24.214	0.983	17.818	DD	0.967046	0.254602	-0.0477474	-0.998859	DD	DD
508	B01	Liver	3DD1	12170	92.224	9.883	24.114	24.214	4.883	21.683	DD	0.288196	0.957571	0.821611	-0.570049	DD	DD
509	B01	Liver	3DD1	10522.4	79.739	13.917	24.114	24.214	8.917	1.681	DD	-0.691513	0.722364	0.904739	0.425967	DD	DD
510	B01	Liver	3DD1	4690.45	35.544	18.033	24.114	24.214	13.033	5.761	DD	-0.96363	-0.267238	0.0625063	0.998045	DD	DD
511	B02	Liver	3DD1	4143.04	53.583	21.8	8.421	24.659	16.8	1.022	DD	-0.309017	-0.951057	0.964446	0.264279	DD	DD
512	B02	Liver	3DD1	9271.75	119.913	1.85	8.421	24.659	20.85	4.963	DD	0.678801	-0.734323	0.268051	0.963405	DD	DD
513	B02	Liver	3DD1	9633.14	124.587	5.983	8.421	24.659	0.983	8.986	DD	0.967046	0.254602	-0.704582	0.709623	DD	DD
514	B02	Liver	3DD1	9203.74	119.034	9.883	8.421	24.659	4.883	13.423	DD	0.288196	0.957571	-0.931386	-0.364034	DD	DD
515	B02	Liver	3DD1	6721.6	86.932	13.917	8.421	24.659	8.917	17.349	DD	-0.691513	0.722364	-0.169654	-0.985504	DD	DD
516	B02	Liver	3DD1	7418.95	95.951	18.033	8.421	24.659	13.033	21.356	DD	-0.96363	-0.267238	0.769769	-0.638323	DD	DD
517	B03	Liver	3DD1	7644.2	43.893	21.983	5.144	24.345	16.983	4.6	DD	-0.263031	-0.964787	0.358286	0.933612	DD	DD
518	B03	Liver	3DD1	7590.16	43.582	1.933	5.144	24.345	20.933	8.494	DD	0.694658	-0.71934	-0.607585	0.794255	DD	DD
519	B03	Liver	3DD1	12440	71.43	6.05	5.144	24.345	1.05	12.893	DD	0.962455	0.27144	-0.972804	-0.231631	DD	DD
520	B03	Liver	3DD1	16916.2	97.132	9.983	5.144	24.345	4.983	16.77	DD	0.263031	0.964787	-0.316366	-0.948637	DD	DD
521	B03	Liver	3DD1	34150.4	196.09	14	5.144	24.345	9	20.73	DD	-0.707107	0.707107	0.655435	-0.755252	DD	DD
522	B03	Liver	3DD1	25753.3	147.874	18.133	5.144	24.345	13.133	0.805	DD	-0.956305	-0.292372	0.977879	0.20917	DD	DD
523	B04	Liver	3DD1	21403	139.272	21.983	16.038	24.092	16.983	17.922	DD	-0.263031	-0.964787	-0.0203344	-0.999793	DD	DD
524	B04	Liver	3DD1	23822.9	155.018	1.933	16.038	24.092	20.933	21.857	DD	0.694658	-0.71934	0.846729	-0.532025	DD	DD
525	B04	Liver	3DD1	19390.7	126.177	6.05	16.038	24.092	1.05	1.958	DD	0.962455	0.27144	0.871463	0.490461	DD	DD
526	B04	Liver	3DD1	9186.9	59.78	9.983	16.038	24.092	4.983	5.876	DD	0.263031	0.964787	0.0323765	0.999476	DD	DD
527	B04	Liver	3DD1	8602.19	55.975	14	16.038	24.092	9	9.878	DD	-0.707107	0.707107	-0.849558	0.527495	DD	DD
528	B04	Liver	3DD1	9800.97	63.776	18.133	16.038	24.092	13.133	14.087	DD	-0.956305	-0.292372	-0.854402	-0.519613	DD	DD
529	B05	Liver	3DD1	4972.57	31.599	18.333	25.149	24.384	13.333	4.914	DD	-0.939693	-0.34202	0.280541	0.959842	DD	DD
530	B05	Liver	3DD1	7105.09	45.151	22.067	25.149	24.384	17.067	8.588	DD	-0.241922	-0.970296	-0.626954	0.779056	DD	DD
531	B05	Liver	3DD1	22571.7	143.436	2.033	25.149	24.384	21.033	12.87	DD	0.71325	-0.700909	-0.974145	-0.225924	DD	DD
532	B05	Liver	3DD1	24698.9	156.954	6.25	25.149	24.384	1.25	17.021	DD	0.94693	0.321439	-0.253567	-0.967318	DD	DD
533	B05	Liver	3DD1	23892.7	151.831	10.1	25.149	24.384	5.1	20.81	DD	0.233445	0.97237	0.6711	-0.741367	DD	DD
534	B05	Liver	3DD1	11177.2	71.028	14.133	25.149	24.384	9.133	0.78	DD	-0.731354	0.681998	0.979225	0.202778	DD	DD
535	B06	Liver	3DD1	11296.3	70.483	18.333	12.016	23.897	13.333	18.345	DD	-0.939693	-0.34202	0.09019	-0.995925	DD	DD
536	B06	Liver	3DD1	12255.7	76.469	22.067	12.016	23.897	17.067	22.094	DD	-0.241922	-0.970296	0.878125	-0.478432	DD	DD
537	B06	Liver	3DD1	31083.8	193.945	2.033	12.016	23.897	21.033	2.078	DD	0.71325	-0.700909	0.855594	0.517647	DD	DD
538	B06	Liver	3DD1	16172.9	100.91	6.25	12.016	23.897	1.25	6.313	DD	0.94693	0.321439	-0.0819103	0.99664	DD	DD
539	B06	Liver	3DD1	15893.7	99.168	10.1	12.016	23.897	5.1	10.18	DD	0.233445	0.97237	-0.888604	0.458675	DD	DD
540	B06	Liver	3DD1	9460.02	59.025	14.133	12.016	23.897	9.133	14.127	DD	-0.731354	0.681998	-0.848955	-0.528465	DD	DD
541	B07	Liver	3DD1	5304.86	30.65	18.433	23.206	24.233	13.433	7.043	DD	-0.930418	-0.366501	-0.26957	0.962981	DD	DD
542	B07	Liver	3DD1	14952.5	86.392	22.183	23.206	24.233	17.183	10.756	DD	-0.212178	-0.977231	-0.947475	0.319831	DD	DD
543	B07	Liver	3DD1	31574.4	182.429	2.183	23.206	24.233	21.183	14.949	DD	0.740218	-0.672367	-0.716491	-0.697596	DD	DD
544	B07	Liver	3DD1	23202.9	134.061	6.167	23.206	24.233	1.167	18.894	DD	0.953717	0.300706	0.231908	-0.972738	DD	DD
545	B07	Liver	3DD1	14312.8	82.696	10.217	23.206	24.233	5.217	22.905	DD	0.203642	0.979045	0.95919	-0.282764	DD	DD
546	B07	Liver	3DD1	14499.1	83.772	14.25	23.206	24.233	9.25	2.9	DD	-0.75184	0.659346	0.725464	0.68826	DD	DD
547	B08	Liver	3DD1	4574.53	29.639	18.433	26.666	24.284	13.433	3.583	DD	-0.930418	-0.366501	0.591341	0.806422	DD	DD
548	B08	Liver	3DD1	8828.69	57.203	22.183	26.666	24.284	17.183	7.289	DD	-0.212178	-0.977231	-0.331171	0.943571	DD	DD
549	B08	Liver	3DD1	29621	191.921	2.183	26.666	24.284	21.183	11.243	DD	0.740218	-0.672367	-0.980402	0.197006	DD	DD
550	B08	Liver	3DD1	16781.6	108.731	6.167	26.666	24.284	1.167	15.46	DD	0.953717	0.300706	-0.617035	-0.786935	DD	DD
551	B08	Liver	3DD1	20270	131.333	10.217	26.666	24.284	5.217	19.463	DD	0.203642	0.979045	0.373626	-0.927579	DD	DD
552	B08	Liver	3DD1	12528.1	81.172	14.25	26.666	24.284	9.25	23.449	DD	-0.75184	0.659346	0.989606	-0.143807	DD	DD
553	B09	Liver	3DD1	4749	41.185	18.517	29.318	24.422	13.517	0.971	DD	-0.922201	-0.386711	0.967845	0.251546	DD	DD
554	B09	Liver	3DD1	4595.26	39.851	22.3	29.318	24.422	17.3	4.689	DD	-0.182236	-0.983255	0.336451	0.941701	DD	DD
555	B09	Liver	3DD1	14238.1	123.477	2.317	29.318	24.422	21.317	8.637	DD	0.763232	-0.646124	-0.636737	0.771081	DD	DD
556	B09	Liver	3DD1	10202.8	88.482	6.433	29.318	24.422	1.433	13.097	DD	0.930418	0.366501	-0.959075	-0.283154	DD	DD
557	B09	Liver	3DD1	22948.3	199.014	10.35	29.318	24.422	5.35	16.946	DD	0.16935	0.985556	-0.272547	-0.962143	DD	DD
558	B09	Liver	3DD1	12452.4	107.991	14.367	29.318	24.422	9.367	20.893	DD	-0.771625	0.636078	0.687009	-0.726648	DD	DD
559	B10	Liver	3DD1	5477.52	47.197	18.517	26.277	24.297	13.517	4.042	DD	-0.922201	-0.386711	0.490559	0.871408	DD	DD
560	B10	Liver	3DD1	4076.4	35.124	22.3	26.277	24.297	17.3	7.779	DD	-0.182236	-0.983255	-0.448999	0.893532	DD	DD
561	B10	Liver	3DD1	9217.53	79.423	2.317	26.277	24.297	21.317	12.039	DD	0.763232	-0.646124	-0.999947	-0.0103131	DD	DD
562	B10	Liver	3DD1	9750.82	84.018	6.433	26.277	24.297	1.433	16.106	DD	0.930418	0.366501	-0.475829	-0.879538	DD	DD
563	B10	Liver	3DD1	21965.2	189.263	10.35	26.277	24.297	5.35	19.975	DD	0.16935	0.985556	0.49423	-0.869331	DD	DD
564	B10	Liver	3DD1	19146.5	164.976	14.367	26.277	24.297	9.367	23.942	DD	-0.771625	0.636078	0.999886	-0.0151307	DD	DD
565	B11	Liver	3DD1	13555.3	66.764	18.617	5.977	24.397	13.617	0.434	DD	-0.911762	-0.410719	0.993545	0.11344	DD	DD
566	B11	Liver	3DD1	7677.31	37.813	22.417	5.977	24.397	17.417	4.172	DD	-0.152123	-0.988362	0.46042	0.887701	DD	DD
567	B11	Liver	3DD1	10070	49.598	2.467	5.977	24.397	21.467	8.156	DD	0.788011	-0.615661	-0.535044	0.844824	DD	DD
568	B11	Liver	3DD1	25799.8	127.072	6.5	5.977	24.397	1.5	12.515	DD	0.92388	0.382683	-0.990931	-0.13437	DD	DD
569	B11	Liver	3DD1	33380.1	164.407	10.45	5.977	24.397	5.45	16.401	DD	0.143493	0.989651	-0.406613	-0.9136	DD	DD
570	B11	Liver	3DD1	31337.5	154.347	14.433	5.977	24.397	9.433	20.319	DD	-0.782608	0.622515	0.5705	-0.821298	DD	DD
571	B12	Liver	3DD1	6546.79	44.519	18.617	3.048	24.308	13.617	3.371	DD	-0.911762	-0.410719	0.635192	0.772355	DD	DD
572	B12	Liver	3DD1	8221.85	55.91	22.417	3.048	24.308	17.417	7.123	DD	-0.152123	-0.988362	-0.289751	0.957102	DD	DD
573	B12	Liver	3DD1	7737.48	52.616	2.467	3.048	24.308	21.467	11.122	DD	0.788011	-0.615661	-0.97367	0.227963	DD	DD
574	B12	Liver	3DD1	8650.84	58.827	6.5	3.048	24.308	1.5	15.408	DD	0.92388	0.382683	-0.627687	-0.778465	DD	DD
575	B12	Liver	3DD1	26044.3	177.104	10.45	3.048	24.308	5.45	19.308	DD	0.143493	0.989651	0.335764	-0.941946	DD	DD
576	B12	Liver	3DD1	31032.5	211.025	14.433	3.048	24.308	9.433	23.241	DD	-0.782608	0.622515	0.980311	-0.197462	DD	DD
577	B01	Submandibular Gland	3DD1	2020.13	57.965	21.8	24.114	24.214	16.8	9.494	DD	-0.309017	-0.951057	-0.792472	0.609908	DD	DD
578	B01	Submandibular Gland	3DD1	5744.05	164.818	1.85	24.114	24.214	20.85	13.721	DD	0.678801	-0.734323	-0.900235	-0.435404	DD	DD
579	B01	Submandibular Gland	3DD1	5475.96	157.125	5.983	24.114	24.214	0.983	17.818	DD	0.967046	0.254602	-0.0477474	-0.998859	DD	DD
580	B01	Submandibular Gland	3DD1	4484.6	128.679	9.883	24.114	24.214	4.883	21.683	DD	0.288196	0.957571	0.821611	-0.570049	DD	DD
581	B01	Submandibular Gland	3DD1	2281.38	65.461	13.917	24.114	24.214	8.917	1.681	DD	-0.691513	0.722364	0.904739	0.425967	DD	DD
582	B01	Submandibular Gland	3DD1	904.427	25.951	18.033	24.114	24.214	13.033	5.761	DD	-0.96363	-0.267238	0.0625063	0.998045	DD	DD
583	B02	Submandibular Gland	3DD1	3674.04	134.139	21.8	8.421	24.659	16.8	1.022	DD	-0.309017	-0.951057	0.964446	0.264279	DD	DD
584	B02	Submandibular Gland	3DD1	2513.12	91.754	1.85	8.421	24.659	20.85	4.963	DD	0.678801	-0.734323	0.268051	0.963405	DD	DD
585	B02	Submandibular Gland	3DD1	959.213	35.021	5.983	8.421	24.659	0.983	8.986	DD	0.967046	0.254602	-0.704582	0.709623	DD	DD
586	B02	Submandibular Gland	3DD1	2217.68	80.967	9.883	8.421	24.659	4.883	13.423	DD	0.288196	0.957571	-0.931386	-0.364034	DD	DD
587	B02	Submandibular Gland	3DD1	3314.75	121.021	13.917	8.421	24.659	8.917	17.349	DD	-0.691513	0.722364	-0.169654	-0.985504	DD	DD
588	B02	Submandibular Gland	3DD1	3755.06	137.097	18.033	8.421	24.659	13.033	21.356	DD	-0.96363	-0.267238	0.769769	-0.638323	DD	DD
589	B03	Submandibular Gland	3DD1	3261.87	56.776	21.983	5.144	24.345	16.983	4.6	DD	-0.263031	-0.964787	0.358286	0.933612	DD	DD
590	B03	Submandibular Gland	3DD1	1085.15	18.888	1.933	5.144	24.345	20.933	8.494	DD	0.694658	-0.71934	-0.607585	0.794255	DD	DD
591	B03	Submandibular Gland	3DD1	2546.33	44.321	6.05	5.144	24.345	1.05	12.893	DD	0.962455	0.27144	-0.972804	-0.231631	DD	DD
592	B03	Submandibular Gland	3DD1	5966.04	103.844	9.983	5.144	24.345	4.983	16.77	DD	0.263031	0.964787	-0.316366	-0.948637	DD	DD
593	B03	Submandibular Gland	3DD1	12840.9	223.506	14	5.144	24.345	9	20.73	DD	-0.707107	0.707107	0.655435	-0.755252	DD	DD
594	B03	Submandibular Gland	3DD1	8770.95	152.666	18.133	5.144	24.345	13.133	0.805	DD	-0.956305	-0.292372	0.977879	0.20917	DD	DD
595	B04	Submandibular Gland	3DD1	16693.1	292.126	21.983	16.038	24.092	16.983	17.922	DD	-0.263031	-0.964787	-0.0203344	-0.999793	DD	DD
596	B04	Submandibular Gland	3DD1	7336.48	128.387	1.933	16.038	24.092	20.933	21.857	DD	0.694658	-0.71934	0.846729	-0.532025	DD	DD
597	B04	Submandibular Gland	3DD1	4560.02	79.8	6.05	16.038	24.092	1.05	1.958	DD	0.962455	0.27144	0.871463	0.490461	DD	DD
598	B04	Submandibular Gland	3DD1	905.404	15.844	9.983	16.038	24.092	4.983	5.876	DD	0.263031	0.964787	0.0323765	0.999476	DD	DD
599	B04	Submandibular Gland	3DD1	853.3	14.933	14	16.038	24.092	9	9.878	DD	-0.707107	0.707107	-0.849558	0.527495	DD	DD
600	B04	Submandibular Gland	3DD1	3937.74	68.91	18.133	16.038	24.092	13.133	14.087	DD	-0.956305	-0.292372	-0.854402	-0.519613	DD	DD
601	B05	Submandibular Gland	3DD1	2241.23	30.462	18.333	25.149	24.384	13.333	4.914	DD	-0.939693	-0.34202	0.280541	0.959842	DD	DD
602	B05	Submandibular Gland	3DD1	2161.23	29.374	22.067	25.149	24.384	17.067	8.588	DD	-0.241922	-0.970296	-0.626954	0.779056	DD	DD
603	B05	Submandibular Gland	3DD1	8992.9	122.226	2.033	25.149	24.384	21.033	12.87	DD	0.71325	-0.700909	-0.974145	-0.225924	DD	DD
604	B05	Submandibular Gland	3DD1	11294.3	153.505	6.25	25.149	24.384	1.25	17.021	DD	0.94693	0.321439	-0.253567	-0.967318	DD	DD
605	B05	Submandibular Gland	3DD1	14379.8	195.443	10.1	25.149	24.384	5.1	20.81	DD	0.233445	0.97237	0.6711	-0.741367	DD	DD
606	B05	Submandibular Gland	3DD1	5076.01	68.99	14.133	25.149	24.384	9.133	0.78	DD	-0.731354	0.681998	0.979225	0.202778	DD	DD
607	B06	Submandibular Gland	3DD1	10948.1	151.613	18.333	12.016	23.897	13.333	18.345	DD	-0.939693	-0.34202	0.09019	-0.995925	DD	DD
608	B06	Submandibular Gland	3DD1	14034	194.347	22.067	12.016	23.897	17.067	22.094	DD	-0.241922	-0.970296	0.878125	-0.478432	DD	DD
609	B06	Submandibular Gland	3DD1	10165.1	140.769	2.033	12.016	23.897	21.033	2.078	DD	0.71325	-0.700909	0.855594	0.517647	DD	DD
610	B06	Submandibular Gland	3DD1	1320.16	18.282	6.25	12.016	23.897	1.25	6.313	DD	0.94693	0.321439	-0.0819103	0.99664	DD	DD
611	B06	Submandibular Gland	3DD1	1193.57	16.529	10.1	12.016	23.897	5.1	10.18	DD	0.233445	0.97237	-0.888604	0.458675	DD	DD
612	B06	Submandibular Gland	3DD1	5665.78	78.461	14.133	12.016	23.897	9.133	14.127	DD	-0.731354	0.681998	-0.848955	-0.528465	DD	DD
613	B07	Submandibular Gland	3DD1	2337.44	20.293	18.433	23.206	24.233	13.433	7.043	DD	-0.930418	-0.366501	-0.26957	0.962981	DD	DD
614	B07	Submandibular Gland	3DD1	5139.26	44.618	22.183	23.206	24.233	17.183	10.756	DD	-0.212178	-0.977231	-0.947475	0.319831	DD	DD
615	B07	Submandibular Gland	3DD1	20226.4	175.601	2.183	23.206	24.233	21.183	14.949	DD	0.740218	-0.672367	-0.716491	-0.697596	DD	DD
616	B07	Submandibular Gland	3DD1	15776.1	136.965	6.167	23.206	24.233	1.167	18.894	DD	0.953717	0.300706	0.231908	-0.972738	DD	DD
617	B07	Submandibular Gland	3DD1	16402.3	142.401	10.217	23.206	24.233	5.217	22.905	DD	0.203642	0.979045	0.95919	-0.282764	DD	DD
618	B07	Submandibular Gland	3DD1	9228.81	80.122	14.25	23.206	24.233	9.25	2.9	DD	-0.75184	0.659346	0.725464	0.68826	DD	DD
619	B08	Submandibular Gland	3DD1	1346.25	26.553	18.433	26.666	24.284	13.433	3.583	DD	-0.930418	-0.366501	0.591341	0.806422	DD	DD
620	B08	Submandibular Gland	3DD1	1373.02	27.081	22.183	26.666	24.284	17.183	7.289	DD	-0.212178	-0.977231	-0.331171	0.943571	DD	DD
621	B08	Submandibular Gland	3DD1	3967.53	78.254	2.183	26.666	24.284	21.183	11.243	DD	0.740218	-0.672367	-0.980402	0.197006	DD	DD
622	B08	Submandibular Gland	3DD1	3958.85	78.083	6.167	26.666	24.284	1.167	15.46	DD	0.953717	0.300706	-0.617035	-0.786935	DD	DD
623	B08	Submandibular Gland	3DD1	12768.8	251.847	10.217	26.666	24.284	5.217	19.463	DD	0.203642	0.979045	0.373626	-0.927579	DD	DD
624	B08	Submandibular Gland	3DD1	7005.99	138.183	14.25	26.666	24.284	9.25	23.449	DD	-0.75184	0.659346	0.989606	-0.143807	DD	DD
625	B09	Submandibular Gland	3DD1	4484.17	117.875	18.517	29.318	24.422	13.517	0.971	DD	-0.922201	-0.386711	0.967845	0.251546	DD	DD
626	B09	Submandibular Gland	3DD1	1480.42	38.916	22.3	29.318	24.422	17.3	4.689	DD	-0.182236	-0.983255	0.336451	0.941701	DD	DD
627	B09	Submandibular Gland	3DD1	1146.95	30.15	2.317	29.318	24.422	21.317	8.637	DD	0.763232	-0.646124	-0.636737	0.771081	DD	DD
628	B09	Submandibular Gland	3DD1	1788.26	47.008	6.433	29.318	24.422	1.433	13.097	DD	0.930418	0.366501	-0.959075	-0.283154	DD	DD
629	B09	Submandibular Gland	3DD1	7893.98	207.509	10.35	29.318	24.422	5.35	16.946	DD	0.16935	0.985556	-0.272547	-0.962143	DD	DD
630	B09	Submandibular Gland	3DD1	6031.19	158.542	14.367	29.318	24.422	9.367	20.893	DD	-0.771625	0.636078	0.687009	-0.726648	DD	DD
631	B10	Submandibular Gland	3DD1	861.142	23.982	18.517	26.277	24.297	13.517	4.042	DD	-0.922201	-0.386711	0.490559	0.871408	DD	DD
632	B10	Submandibular Gland	3DD1	1526.64	42.515	22.3	26.277	24.297	17.3	7.779	DD	-0.182236	-0.983255	-0.448999	0.893532	DD	DD
633	B10	Submandibular Gland	3DD1	5605.56	156.107	2.317	26.277	24.297	21.317	12.039	DD	0.763232	-0.646124	-0.999947	-0.0103131	DD	DD
634	B10	Submandibular Gland	3DD1	4999.38	139.226	6.433	26.277	24.297	1.433	16.106	DD	0.930418	0.366501	-0.475829	-0.879538	DD	DD
635	B10	Submandibular Gland	3DD1	4837.56	134.72	10.35	26.277	24.297	5.35	19.975	DD	0.16935	0.985556	0.49423	-0.869331	DD	DD
636	B10	Submandibular Gland	3DD1	3714.75	103.451	14.367	26.277	24.297	9.367	23.942	DD	-0.771625	0.636078	0.999886	-0.0151307	DD	DD
637	B11	Submandibular Gland	3DD1	7228.11	136.63	18.617	5.977	24.397	13.617	0.434	DD	-0.911762	-0.410719	0.993545	0.11344	DD	DD
638	B11	Submandibular Gland	3DD1	1575.59	29.783	22.417	5.977	24.397	17.417	4.172	DD	-0.152123	-0.988362	0.46042	0.887701	DD	DD
639	B11	Submandibular Gland	3DD1	844.688	15.967	2.467	5.977	24.397	21.467	8.156	DD	0.788011	-0.615661	-0.535044	0.844824	DD	DD
640	B11	Submandibular Gland	3DD1	2500.73	47.27	6.5	5.977	24.397	1.5	12.515	DD	0.92388	0.382683	-0.990931	-0.13437	DD	DD
641	B11	Submandibular Gland	3DD1	7799.1	147.423	10.45	5.977	24.397	5.45	16.401	DD	0.143493	0.989651	-0.406613	-0.9136	DD	DD
642	B11	Submandibular Gland	3DD1	11793.5	222.927	14.433	5.977	24.397	9.433	20.319	DD	-0.782608	0.622515	0.5705	-0.821298	DD	DD
643	B12	Submandibular Gland	3DD1	2004.7	29.992	18.617	3.048	24.308	13.617	3.371	DD	-0.911762	-0.410719	0.635192	0.772355	DD	DD
644	B12	Submandibular Gland	3DD1	1573.88	23.547	22.417	3.048	24.308	17.417	7.123	DD	-0.152123	-0.988362	-0.289751	0.957102	DD	DD
645	B12	Submandibular Gland	3DD1	1930.44	28.881	2.467	3.048	24.308	21.467	11.122	DD	0.788011	-0.615661	-0.97367	0.227963	DD	DD
646	B12	Submandibular Gland	3DD1	4283.6	64.086	6.5	3.048	24.308	1.5	15.408	DD	0.92388	0.382683	-0.627687	-0.778465	DD	DD
647	B12	Submandibular Gland	3DD1	17003.7	254.39	10.45	3.048	24.308	5.45	19.308	DD	0.143493	0.989651	0.335764	-0.941946	DD	DD
648	B12	Submandibular Gland	3DD1	13308.3	199.104	14.433	3.048	24.308	9.433	23.241	DD	-0.782608	0.622515	0.980311	-0.197462	DD	DD
649	B01	Kidney	4DD2	5444.86	144.864	17.883	7.281	24.494	12.883	22.388	DD	-0.973379	-0.2292	0.912259	-0.409614	DD	DD
650	B01	Kidney	4DD2	3914.89	104.158	21.883	7.281	24.494	16.883	2.307	DD	-0.288196	-0.957571	0.823051	0.567968	DD	DD
651	B01	Kidney	4DD2	3141.28	83.576	2.967	7.281	24.494	21.967	7.288	DD	0.861629	-0.507538	-0.330843	0.943686	DD	DD
652	B01	Kidney	4DD2	2950.58	78.502	5.933	7.281	24.494	0.933	10.195	DD	0.970296	0.241922	-0.890387	0.455204	DD	DD
653	B01	Kidney	4DD2	2962.86	78.829	9.983	7.281	24.494	4.983	14.647	DD	0.263031	0.964787	-0.76928	-0.638912	DD	DD
654	B01	Kidney	4DD2	4137.19	110.072	14.05	7.281	24.494	9.05	18.632	DD	-0.716302	0.69779	0.164699	-0.986344	DD	DD
655	B02	Kidney	4DD2	1650.93	80.435	17.883	17.474	24.718	12.883	12.397	DD	-0.973379	-0.2292	-0.994599	-0.10379	DD	DD
656	B02	Kidney	4DD2	3287.06	160.149	21.883	17.474	24.718	16.883	16.281	DD	-0.288196	-0.957571	-0.43501	-0.900426	DD	DD
657	B02	Kidney	4DD2	3602.39	175.512	2.967	17.474	24.718	21.967	21.217	DD	0.861629	-0.507538	0.74604	-0.665901	DD	DD
658	B02	Kidney	4DD2	2111.64	102.881	5.933	17.474	24.718	0.933	0.097	DD	0.970296	0.241922	0.999677	0.0254014	DD	DD
659	B02	Kidney	4DD2	990.811	48.273	9.983	17.474	24.718	4.983	4.029	DD	0.263031	0.964787	0.493329	0.869843	DD	DD
660	B02	Kidney	4DD2	672.184	32.749	14.05	17.474	24.718	9.05	7.978	DD	-0.716302	0.69779	-0.494973	0.868908	DD	DD
661	B03	Kidney	4DD2	3062.45	171.791	14.2	14.13	24.663	9.2	12.068	DD	-0.743145	0.669131	-0.999841	-0.0178322	DD	DD
662	B03	Kidney	4DD2	2837.67	159.181	17.983	14.13	24.663	12.983	15.75	DD	-0.967046	-0.254602	-0.555632	-0.831428	DD	DD
663	B03	Kidney	4DD2	2652.78	148.81	21.933	14.13	24.663	16.933	19.593	DD	-0.275637	-0.961262	0.40518	-0.914237	DD	DD
664	B03	Kidney	4DD2	999.945	56.093	3.033	14.13	24.663	22.033	0.556	DD	0.870356	-0.492424	0.989411	0.145138	DD	DD
665	B03	Kidney	4DD2	732.544	41.093	6	14.13	24.663	1	3.443	DD	0.965926	0.258819	0.620482	0.78422	DD	DD
666	B03	Kidney	4DD2	410.602	23.033	10.05	14.13	24.663	5.05	7.384	DD	0.246153	0.969231	-0.354536	0.935042	DD	DD
667	B04	Kidney	4DD2	2018.46	62.963	14.2	22.511	24.412	9.2	3.424	DD	-0.743145	0.669131	0.624439	0.781074	DD	DD
668	B04	Kidney	4DD2	1551.81	48.407	17.983	22.511	24.412	12.983	7.143	DD	-0.967046	-0.254602	-0.294903	0.955527	DD	DD
669	B04	Kidney	4DD2	3805.69	118.714	21.933	22.511	24.412	16.933	11.027	DD	-0.275637	-0.961262	-0.967719	0.252031	DD	DD
670	B04	Kidney	4DD2	5053.64	157.642	3.033	22.511	24.412	22.033	16.446	DD	0.870356	-0.492424	-0.395795	-0.918339	DD	DD
671	B04	Kidney	4DD2	4987.95	155.593	6	22.511	24.412	1	19.362	DD	0.965926	0.258819	0.349125	-0.937076	DD	DD
672	B04	Kidney	4DD2	1817.08	56.682	10.05	22.511	24.412	5.05	23.344	DD	0.246153	0.969231	0.985286	-0.170914	DD	DD
673	B05	Kidney	4DD2	4300.05	132.465	14.233	9.31	24.486	9.233	16.826	DD	-0.748956	0.66262	-0.302653	-0.953101	DD	DD
674	B05	Kidney	4DD2	4802	147.927	18.083	9.31	24.486	13.083	20.599	DD	-0.96005	-0.279829	0.629127	-0.777303	DD	DD
675	B05	Kidney	4DD2	3597.09	110.81	22	9.31	24.486	17	0.438	DD	-0.258819	-0.965926	0.993435	0.114394	DD	DD
676	B05	Kidney	4DD2	2215.78	68.258	3.117	9.31	24.486	22.117	5.453	DD	0.880891	-0.47332	0.142733	0.989761	DD	DD
677	B05	Kidney	4DD2	2553.83	78.672	6.083	9.31	24.486	1.083	8.361	DD	0.96005	0.279829	-0.579423	0.815027	DD	DD
678	B05	Kidney	4DD2	2008.39	61.869	10.167	9.31	24.486	5.167	12.84	DD	0.21644	0.976296	-0.975937	-0.218054	DD	DD
679	B06	Kidney	4DD2	2471.55	66.523	14.233	16.104	24.199	9.233	9.947	DD	-0.748956	0.66262	-0.859023	0.511938	DD	DD
680	B06	Kidney	4DD2	3254.32	87.592	18.083	16.104	24.199	13.083	13.963	DD	-0.96005	-0.279829	-0.870856	-0.491537	DD	DD
681	B06	Kidney	4DD2	6010.61	161.779	22	16.104	24.199	17	17.847	DD	-0.258819	-0.965926	-0.0399797	-0.9992	DD	DD
682	B06	Kidney	4DD2	4382.78	117.965	3.117	16.104	24.199	22.117	22.922	DD	0.880891	-0.47332	0.960429	-0.278525	DD	DD
683	B06	Kidney	4DD2	4317.34	116.203	6.083	16.104	24.199	1.083	1.864	DD	0.96005	0.279829	0.883259	0.468886	DD	DD
684	B06	Kidney	4DD2	1855.39	49.939	10.167	16.104	24.199	5.167	5.914	DD	0.21644	0.976296	0.0225395	0.999746	DD	DD
685	B07	Kidney	4DD2	4749.26	142.875	14.35	4.249	24.258	9.35	21.994	DD	-0.768842	0.639439	0.865265	-0.501315	DD	DD
686	B07	Kidney	4DD2	3670.56	110.424	18.25	4.249	24.258	13.25	1.853	DD	-0.94693	-0.321439	0.884646	0.466263	DD	DD
687	B07	Kidney	4DD2	2911.23	87.581	22.167	4.249	24.258	17.167	5.728	DD	-0.21644	-0.976296	0.0711781	0.997464	DD	DD
688	B07	Kidney	4DD2	1692.89	50.929	3.2	4.249	24.258	22.2	10.708	DD	0.891007	-0.45399	-0.943321	0.331883	DD	DD
689	B07	Kidney	4DD2	3747.73	112.746	6.233	4.249	24.258	1.233	13.964	DD	0.948324	0.317305	-0.870739	-0.491746	DD	DD
690	B07	Kidney	4DD2	3172.67	95.446	10.267	4.249	24.258	5.267	17.954	DD	0.190809	0.981627	-0.0119871	-0.999928	DD	DD
691	B08	Kidney	4DD2	4102.08	155.079	14.35	8.429	24.342	9.35	17.838	DD	-0.768842	0.639439	-0.0423242	-0.999104	DD	DD
692	B08	Kidney	4DD2	3970.68	150.112	18.25	8.429	24.342	13.25	21.684	DD	-0.94693	-0.321439	0.821676	-0.569956	DD	DD
693	B08	Kidney	4DD2	3179.42	120.198	22.167	8.429	24.342	17.167	1.545	DD	-0.21644	-0.976296	0.919287	0.393588	DD	DD
694	B08	Kidney	4DD2	1621.28	61.292	3.2	8.429	24.342	22.2	6.508	DD	0.891007	-0.45399	-0.132565	0.991174	DD	DD
695	B08	Kidney	4DD2	1412.24	53.39	6.233	8.429	24.342	1.233	9.499	DD	0.948324	0.317305	-0.79313	0.609052	DD	DD
696	B08	Kidney	4DD2	1585.22	59.929	10.267	8.429	24.342	5.267	13.812	DD	0.190809	0.981627	-0.889542	-0.456854	DD	DD
697	B09	Kidney	4DD2	2191.44	124.991	14.517	14.027	24.645	9.517	12.477	DD	-0.796002	0.605294	-0.992222	-0.124477	DD	DD
698	B09	Kidney	4DD2	2807.15	160.109	18.317	14.027	24.645	13.317	16.177	DD	-0.941176	-0.337917	-0.459301	-0.888281	DD	DD
699	B09	Kidney	4DD2	2492.14	142.142	22.233	14.027	24.645	17.233	19.991	DD	-0.199368	-0.979925	0.498027	-0.867161	DD	DD
700	B09	Kidney	4DD2	1488.65	84.907	3.35	14.027	24.645	22.35	0.974	DD	0.908143	-0.41866	0.967666	0.252235	DD	DD
701	B09	Kidney	4DD2	1089.39	62.135	6.333	14.027	24.645	1.333	3.879	DD	0.939693	0.34202	0.527134	0.849782	DD	DD
702	B09	Kidney	4DD2	450.847	25.715	10.433	14.027	24.645	5.433	7.872	DD	0.147809	0.989016	-0.470667	0.882311	DD	DD
703	B10	Kidney	4DD2	4740.64	176.094	14.517	9.316	24.399	9.517	17.116	DD	-0.796002	0.605294	-0.229392	-0.973334	DD	DD
704	B10	Kidney	4DD2	3190.56	118.515	18.317	9.316	24.399	13.317	20.854	DD	-0.941176	-0.337917	0.679528	-0.73365	DD	DD
705	B10	Kidney	4DD2	3318.44	123.265	22.233	9.316	24.399	17.233	0.706	DD	-0.199368	-0.979925	0.982948	0.183886	DD	DD
706	B10	Kidney	4DD2	1862.59	69.187	3.35	9.316	24.399	22.35	5.739	DD	0.908143	-0.41866	0.0681666	0.997674	DD	DD
707	B10	Kidney	4DD2	1628.51	60.492	6.333	9.316	24.399	1.333	8.674	DD	0.939693	0.34202	-0.644252	0.764813	DD	DD
708	B10	Kidney	4DD2	1411.93	52.447	10.433	9.316	24.399	5.433	13.099	DD	0.147809	0.989016	-0.958868	-0.283851	DD	DD
709	B11	Kidney	4DD2	3455.05	110.804	14.583	14.043	24.51	9.583	12.529	DD	-0.806445	0.59131	-0.990417	-0.138107	DD	DD
710	B11	Kidney	4DD2	5654.41	181.337	18.383	14.043	24.51	13.383	16.25	DD	-0.935135	-0.354291	-0.442266	-0.896884	DD	DD
711	B11	Kidney	4DD2	4520.35	144.968	22.333	14.043	24.51	17.333	20.118	DD	-0.173648	-0.984808	0.526478	-0.850189	DD	DD
712	B11	Kidney	4DD2	2399.11	76.94	3.433	14.043	24.51	22.433	1.112	DD	0.91706	-0.398749	0.957948	0.28694	DD	DD
713	B11	Kidney	4DD2	1603.65	51.429	6.433	14.043	24.51	1.433	4.049	DD	0.930418	0.366501	0.488806	0.872393	DD	DD
714	B11	Kidney	4DD2	1076.44	34.522	10.517	14.043	24.51	5.517	8.048	DD	0.126199	0.992005	-0.510731	0.859741	DD	DD
715	B12	Kidney	4DD2	4842.45	121.2	14.583	9.964	24.468	9.583	16.531	DD	-0.806445	0.59131	-0.375223	-0.926934	DD	DD
716	B12	Kidney	4DD2	4499.88	112.626	18.383	9.964	24.468	13.383	20.258	DD	-0.935135	-0.354291	0.557351	-0.830277	DD	DD
717	B12	Kidney	4DD2	5983.22	149.752	22.333	9.964	24.468	17.333	0.133	DD	-0.173648	-0.984808	0.999396	0.0347371	DD	DD
718	B12	Kidney	4DD2	5139.5	128.635	3.433	9.964	24.468	22.433	5.135	DD	0.91706	-0.398749	0.224458	0.974484	DD	DD
719	B12	Kidney	4DD2	1900.65	47.571	6.433	9.964	24.468	1.433	8.078	DD	0.930418	0.366501	-0.517567	0.855643	DD	DD
720	B12	Kidney	4DD2	1606.77	40.215	10.517	9.964	24.468	5.517	12.542	DD	0.126199	0.992005	-0.989956	-0.141375	DD	DD
721	B01	Liver	4DD2	8345.98	104.893	17.883	7.281	24.494	12.883	22.388	DD	-0.973379	-0.2292	0.912259	-0.409614	DD	DD
722	B01	Liver	4DD2	6164.78	77.479	21.883	7.281	24.494	16.883	2.307	DD	-0.288196	-0.957571	0.823051	0.567968	DD	DD
723	B01	Liver	4DD2	9687.84	121.758	2.967	7.281	24.494	21.967	7.288	DD	0.861629	-0.507538	-0.330843	0.943686	DD	DD
724	B01	Liver	4DD2	10111.6	127.084	5.933	7.281	24.494	0.933	10.195	DD	0.970296	0.241922	-0.890387	0.455204	DD	DD
725	B01	Liver	4DD2	6438.51	80.92	9.983	7.281	24.494	4.983	14.647	DD	0.263031	0.964787	-0.76928	-0.638912	DD	DD
726	B01	Liver	4DD2	6991.24	87.866	14.05	7.281	24.494	9.05	18.632	DD	-0.716302	0.69779	0.164699	-0.986344	DD	DD
727	B02	Liver	4DD2	13599.2	134.679	17.883	17.474	24.718	12.883	12.397	DD	-0.973379	-0.2292	-0.994599	-0.10379	DD	DD
728	B02	Liver	4DD2	11247.7	111.392	21.883	17.474	24.718	16.883	16.281	DD	-0.288196	-0.957571	-0.43501	-0.900426	DD	DD
729	B02	Liver	4DD2	14561.1	144.205	2.967	17.474	24.718	21.967	21.217	DD	0.861629	-0.507538	0.74604	-0.665901	DD	DD
730	B02	Liver	4DD2	12689.2	125.667	5.933	17.474	24.718	0.933	0.097	DD	0.970296	0.241922	0.999677	0.0254014	DD	DD
731	B02	Liver	4DD2	4548.97	45.051	9.983	17.474	24.718	4.983	4.029	DD	0.263031	0.964787	0.493329	0.869843	DD	DD
732	B02	Liver	4DD2	3938.68	39.007	14.05	17.474	24.718	9.05	7.978	DD	-0.716302	0.69779	-0.494973	0.868908	DD	DD
733	B03	Liver	4DD2	4938.58	35.154	14.2	14.13	24.663	9.2	12.068	DD	-0.743145	0.669131	-0.999841	-0.0178322	DD	DD
734	B03	Liver	4DD2	14632.2	104.154	17.983	14.13	24.663	12.983	15.75	DD	-0.967046	-0.254602	-0.555632	-0.831428	DD	DD
735	B03	Liver	4DD2	30145.1	214.578	21.933	14.13	24.663	16.933	19.593	DD	-0.275637	-0.961262	0.40518	-0.914237	DD	DD
736	B03	Liver	4DD2	21906.2	155.932	3.033	14.13	24.663	22.033	0.556	DD	0.870356	-0.492424	0.989411	0.145138	DD	DD
737	B03	Liver	4DD2	8018.6	57.078	6	14.13	24.663	1	3.443	DD	0.965926	0.258819	0.620482	0.78422	DD	DD
738	B03	Liver	4DD2	4650.78	33.105	10.05	14.13	24.663	5.05	7.384	DD	0.246153	0.969231	-0.354536	0.935042	DD	DD
739	B04	Liver	4DD2	12557.8	62.19	14.2	22.511	24.412	9.2	3.424	DD	-0.743145	0.669131	0.624439	0.781074	DD	DD
740	B04	Liver	4DD2	9351.08	46.309	17.983	22.511	24.412	12.983	7.143	DD	-0.967046	-0.254602	-0.294903	0.955527	DD	DD
741	B04	Liver	4DD2	17812.1	88.21	21.933	22.511	24.412	16.933	11.027	DD	-0.275637	-0.961262	-0.967719	0.252031	DD	DD
742	B04	Liver	4DD2	25243.8	125.014	3.033	22.511	24.412	22.033	16.446	DD	0.870356	-0.492424	-0.395795	-0.918339	DD	DD
743	B04	Liver	4DD2	39593.4	196.078	6	22.511	24.412	1	19.362	DD	0.965926	0.258819	0.349125	-0.937076	DD	DD
744	B04	Liver	4DD2	16598.1	82.199	10.05	22.511	24.412	5.05	23.344	DD	0.246153	0.969231	0.985286	-0.170914	DD	DD
745	B05	Liver	4DD2	10248.6	69.963	14.233	9.31	24.486	9.233	16.826	DD	-0.748956	0.66262	-0.302653	-0.953101	DD	DD
746	B05	Liver	4DD2	17907.4	122.246	18.083	9.31	24.486	13.083	20.599	DD	-0.96005	-0.279829	0.629127	-0.777303	DD	DD
747	B05	Liver	4DD2	12494.1	85.292	22	9.31	24.486	17	0.438	DD	-0.258819	-0.965926	0.993435	0.114394	DD	DD
748	B05	Liver	4DD2	14756.3	100.735	3.117	9.31	24.486	22.117	5.453	DD	0.880891	-0.47332	0.142733	0.989761	DD	DD
749	B05	Liver	4DD2	16618.6	113.448	6.083	9.31	24.486	1.083	8.361	DD	0.96005	0.279829	-0.579423	0.815027	DD	DD
750	B05	Liver	4DD2	15866.9	108.317	10.167	9.31	24.486	5.167	12.84	DD	0.21644	0.976296	-0.975937	-0.218054	DD	DD
751	B06	Liver	4DD2	5391.18	50.04	14.233	16.104	24.199	9.233	9.947	DD	-0.748956	0.66262	-0.859023	0.511938	DD	DD
752	B06	Liver	4DD2	9107.19	84.531	18.083	16.104	24.199	13.083	13.963	DD	-0.96005	-0.279829	-0.870856	-0.491537	DD	DD
753	B06	Liver	4DD2	17114	158.849	22	16.104	24.199	17	17.847	DD	-0.258819	-0.965926	-0.0399797	-0.9992	DD	DD
754	B06	Liver	4DD2	13483	125.146	3.117	16.104	24.199	22.117	22.922	DD	0.880891	-0.47332	0.960429	-0.278525	DD	DD
755	B06	Liver	4DD2	12482.2	115.857	6.083	16.104	24.199	1.083	1.864	DD	0.96005	0.279829	0.883259	0.468886	DD	DD
756	B06	Liver	4DD2	7065.21	65.578	10.167	16.104	24.199	5.167	5.914	DD	0.21644	0.976296	0.0225395	0.999746	DD	DD
757	B07	Liver	4DD2	7232.18	57.569	14.35	4.249	24.258	9.35	21.994	DD	-0.768842	0.639439	0.865265	-0.501315	DD	DD
758	B07	Liver	4DD2	5708.62	45.441	18.25	4.249	24.258	13.25	1.853	DD	-0.94693	-0.321439	0.884646	0.466263	DD	DD
759	B07	Liver	4DD2	6026.37	47.97	22.167	4.249	24.258	17.167	5.728	DD	-0.21644	-0.976296	0.0711781	0.997464	DD	DD
760	B07	Liver	4DD2	18082.2	143.936	3.2	4.249	24.258	22.2	10.708	DD	0.891007	-0.45399	-0.943321	0.331883	DD	DD
761	B07	Liver	4DD2	17216.6	137.045	6.233	4.249	24.258	1.233	13.964	DD	0.948324	0.317305	-0.870739	-0.491746	DD	DD
762	B07	Liver	4DD2	21110.3	168.039	10.267	4.249	24.258	5.267	17.954	DD	0.190809	0.981627	-0.0119871	-0.999928	DD	DD
763	B08	Liver	4DD2	9632.4	67.225	14.35	8.429	24.342	9.35	17.838	DD	-0.768842	0.639439	-0.0423242	-0.999104	DD	DD
764	B08	Liver	4DD2	13284.7	92.714	18.25	8.429	24.342	13.25	21.684	DD	-0.94693	-0.321439	0.821676	-0.569956	DD	DD
765	B08	Liver	4DD2	10658.8	74.389	22.167	8.429	24.342	17.167	1.545	DD	-0.21644	-0.976296	0.919287	0.393588	DD	DD
766	B08	Liver	4DD2	18987.2	132.513	3.2	8.429	24.342	22.2	6.508	DD	0.891007	-0.45399	-0.132565	0.991174	DD	DD
767	B08	Liver	4DD2	21129.7	147.465	6.233	8.429	24.342	1.233	9.499	DD	0.948324	0.317305	-0.79313	0.609052	DD	DD
768	B08	Liver	4DD2	12278.8	85.694	10.267	8.429	24.342	5.267	13.812	DD	0.190809	0.981627	-0.889542	-0.456854	DD	DD
769	B09	Liver	4DD2	6862.53	71.925	14.517	14.027	24.645	9.517	12.477	DD	-0.796002	0.605294	-0.992222	-0.124477	DD	DD
770	B09	Liver	4DD2	16258.1	170.397	18.317	14.027	24.645	13.317	16.177	DD	-0.941176	-0.337917	-0.459301	-0.888281	DD	DD
771	B09	Liver	4DD2	14652.3	153.567	22.233	14.027	24.645	17.233	19.991	DD	-0.199368	-0.979925	0.498027	-0.867161	DD	DD
772	B09	Liver	4DD2	7846.9	82.241	3.35	14.027	24.645	22.35	0.974	DD	0.908143	-0.41866	0.967666	0.252235	DD	DD
773	B09	Liver	4DD2	8286.8	86.852	6.333	14.027	24.645	1.333	3.879	DD	0.939693	0.34202	0.527134	0.849782	DD	DD
774	B09	Liver	4DD2	3341.18	35.018	10.433	14.027	24.645	5.433	7.872	DD	0.147809	0.989016	-0.470667	0.882311	DD	DD
775	B10	Liver	4DD2	9587.71	98.865	14.517	9.316	24.399	9.517	17.116	DD	-0.796002	0.605294	-0.229392	-0.973334	DD	DD
776	B10	Liver	4DD2	14072.8	145.114	18.317	9.316	24.399	13.317	20.854	DD	-0.941176	-0.337917	0.679528	-0.73365	DD	DD
777	B10	Liver	4DD2	10703	110.366	22.233	9.316	24.399	17.233	0.706	DD	-0.199368	-0.979925	0.982948	0.183886	DD	DD
778	B10	Liver	4DD2	8904.74	91.823	3.35	9.316	24.399	22.35	5.739	DD	0.908143	-0.41866	0.0681666	0.997674	DD	DD
779	B10	Liver	4DD2	8878.56	91.553	6.333	9.316	24.399	1.333	8.674	DD	0.939693	0.34202	-0.644252	0.764813	DD	DD
780	B10	Liver	4DD2	6039.65	62.279	10.433	9.316	24.399	5.433	13.099	DD	0.147809	0.989016	-0.958868	-0.283851	DD	DD
781	B11	Liver	4DD2	10401.8	62.336	14.583	14.043	24.51	9.583	12.529	DD	-0.806445	0.59131	-0.990417	-0.138107	DD	DD
782	B11	Liver	4DD2	23452.6	140.547	18.383	14.043	24.51	13.383	16.25	DD	-0.935135	-0.354291	-0.442266	-0.896884	DD	DD
783	B11	Liver	4DD2	23657	141.772	22.333	14.043	24.51	17.333	20.118	DD	-0.173648	-0.984808	0.526478	-0.850189	DD	DD
784	B11	Liver	4DD2	24519.1	146.938	3.433	14.043	24.51	22.433	1.112	DD	0.91706	-0.398749	0.957948	0.28694	DD	DD
785	B11	Liver	4DD2	13411.9	80.375	6.433	14.043	24.51	1.433	4.049	DD	0.930418	0.366501	0.488806	0.872393	DD	DD
786	B11	Liver	4DD2	4677.78	28.033	10.517	14.043	24.51	5.517	8.048	DD	0.126199	0.992005	-0.510731	0.859741	DD	DD
787	B12	Liver	4DD2	11351	84.175	14.583	9.964	24.468	9.583	16.531	DD	-0.806445	0.59131	-0.375223	-0.926934	DD	DD
788	B12	Liver	4DD2	17414.8	129.141	18.383	9.964	24.468	13.383	20.258	DD	-0.935135	-0.354291	0.557351	-0.830277	DD	DD
789	B12	Liver	4DD2	17774.9	131.811	22.333	9.964	24.468	17.333	0.133	DD	-0.173648	-0.984808	0.999396	0.0347371	DD	DD
790	B12	Liver	4DD2	14334	106.295	3.433	9.964	24.468	22.433	5.135	DD	0.91706	-0.398749	0.224458	0.974484	DD	DD
791	B12	Liver	4DD2	9330.11	69.188	6.433	9.964	24.468	1.433	8.078	DD	0.930418	0.366501	-0.517567	0.855643	DD	DD
792	B12	Liver	4DD2	10705.8	79.39	10.517	9.964	24.468	5.517	12.542	DD	0.126199	0.992005	-0.989956	-0.141375	DD	DD
793	B01	Submandibular Gland	4DD2	6599.04	220.729	17.883	7.281	24.494	12.883	22.388	DD	-0.973379	-0.2292	0.912259	-0.409614	DD	DD
794	B01	Submandibular Gland	4DD2	3242.12	108.445	21.883	7.281	24.494	16.883	2.307	DD	-0.288196	-0.957571	0.823051	0.567968	DD	DD
795	B01	Submandibular Gland	4DD2	1530.38	51.189	2.967	7.281	24.494	21.967	7.288	DD	0.861629	-0.507538	-0.330843	0.943686	DD	DD
796	B01	Submandibular Gland	4DD2	745.423	24.933	5.933	7.281	24.494	0.933	10.195	DD	0.970296	0.241922	-0.890387	0.455204	DD	DD
797	B01	Submandibular Gland	4DD2	1387.82	46.421	9.983	7.281	24.494	4.983	14.647	DD	0.263031	0.964787	-0.76928	-0.638912	DD	DD
798	B01	Submandibular Gland	4DD2	4433.15	148.283	14.05	7.281	24.494	9.05	18.632	DD	-0.716302	0.69779	0.164699	-0.986344	DD	DD
799	B02	Submandibular Gland	4DD2	5921.94	189.72	17.883	17.474	24.718	12.883	12.397	DD	-0.973379	-0.2292	-0.994599	-0.10379	DD	DD
800	B02	Submandibular Gland	4DD2	6870.31	220.103	21.883	17.474	24.718	16.883	16.281	DD	-0.288196	-0.957571	-0.43501	-0.900426	DD	DD
801	B02	Submandibular Gland	4DD2	2998.15	96.051	2.967	17.474	24.718	21.967	21.217	DD	0.861629	-0.507538	0.74604	-0.665901	DD	DD
802	B02	Submandibular Gland	4DD2	1604.17	51.392	5.933	17.474	24.718	0.933	0.097	DD	0.970296	0.241922	0.999677	0.0254014	DD	DD
803	B02	Submandibular Gland	4DD2	769.125	24.64	9.983	17.474	24.718	4.983	4.029	DD	0.263031	0.964787	0.493329	0.869843	DD	DD
804	B02	Submandibular Gland	4DD2	564.779	18.094	14.05	17.474	24.718	9.05	7.978	DD	-0.716302	0.69779	-0.494973	0.868908	DD	DD
805	B03	Submandibular Gland	4DD2	4056.56	176.296	14.2	14.13	24.663	9.2	12.068	DD	-0.743145	0.669131	-0.999841	-0.0178322	DD	DD
806	B03	Submandibular Gland	4DD2	3428.6	149.005	17.983	14.13	24.663	12.983	15.75	DD	-0.967046	-0.254602	-0.555632	-0.831428	DD	DD
807	B03	Submandibular Gland	4DD2	3643.45	158.343	21.933	14.13	24.663	16.933	19.593	DD	-0.275637	-0.961262	0.40518	-0.914237	DD	DD
808	B03	Submandibular Gland	4DD2	1516.5	65.906	3.033	14.13	24.663	22.033	0.556	DD	0.870356	-0.492424	0.989411	0.145138	DD	DD
809	B03	Submandibular Gland	4DD2	351.567	15.279	6	14.13	24.663	1	3.443	DD	0.965926	0.258819	0.620482	0.78422	DD	DD
810	B03	Submandibular Gland	4DD2	809.29	35.171	10.05	14.13	24.663	5.05	7.384	DD	0.246153	0.969231	-0.354536	0.935042	DD	DD
811	B04	Submandibular Gland	4DD2	1304.97	26.579	14.2	22.511	24.412	9.2	3.424	DD	-0.743145	0.669131	0.624439	0.781074	DD	DD
812	B04	Submandibular Gland	4DD2	1777.83	36.21	17.983	22.511	24.412	12.983	7.143	DD	-0.967046	-0.254602	-0.294903	0.955527	DD	DD
813	B04	Submandibular Gland	4DD2	5106.5	104.007	21.933	22.511	24.412	16.933	11.027	DD	-0.275637	-0.961262	-0.967719	0.252031	DD	DD
814	B04	Submandibular Gland	4DD2	8675.7	176.703	3.033	22.511	24.412	22.033	16.446	DD	0.870356	-0.492424	-0.395795	-0.918339	DD	DD
815	B04	Submandibular Gland	4DD2	10328.4	210.365	6	22.511	24.412	1	19.362	DD	0.965926	0.258819	0.349125	-0.937076	DD	DD
816	B04	Submandibular Gland	4DD2	2265.15	46.136	10.05	22.511	24.412	5.05	23.344	DD	0.246153	0.969231	0.985286	-0.170914	DD	DD
817	B05	Submandibular Gland	4DD2	5669.28	134.71	14.233	9.31	24.486	9.233	16.826	DD	-0.748956	0.66262	-0.302653	-0.953101	DD	DD
818	B05	Submandibular Gland	4DD2	10700.8	254.266	18.083	9.31	24.486	13.083	20.599	DD	-0.96005	-0.279829	0.629127	-0.777303	DD	DD
819	B05	Submandibular Gland	4DD2	4834.61	114.877	22	9.31	24.486	17	0.438	DD	-0.258819	-0.965926	0.993435	0.114394	DD	DD
820	B05	Submandibular Gland	4DD2	1232.86	29.294	3.117	9.31	24.486	22.117	5.453	DD	0.880891	-0.47332	0.142733	0.989761	DD	DD
821	B05	Submandibular Gland	4DD2	937.059	22.266	6.083	9.31	24.486	1.083	8.361	DD	0.96005	0.279829	-0.579423	0.815027	DD	DD
822	B05	Submandibular Gland	4DD2	1876.48	44.588	10.167	9.31	24.486	5.167	12.84	DD	0.21644	0.976296	-0.975937	-0.218054	DD	DD
823	B06	Submandibular Gland	4DD2	1342.51	27.394	14.233	16.104	24.199	9.233	9.947	DD	-0.748956	0.66262	-0.859023	0.511938	DD	DD
824	B06	Submandibular Gland	4DD2	5878.22	119.945	18.083	16.104	24.199	13.083	13.963	DD	-0.96005	-0.279829	-0.870856	-0.491537	DD	DD
825	B06	Submandibular Gland	4DD2	10018.7	204.432	22	16.104	24.199	17	17.847	DD	-0.258819	-0.965926	-0.0399797	-0.9992	DD	DD
826	B06	Submandibular Gland	4DD2	7060.32	144.066	3.117	16.104	24.199	22.117	22.922	DD	0.880891	-0.47332	0.960429	-0.278525	DD	DD
827	B06	Submandibular Gland	4DD2	3877.35	79.117	6.083	16.104	24.199	1.083	1.864	DD	0.96005	0.279829	0.883259	0.468886	DD	DD
828	B06	Submandibular Gland	4DD2	1227.48	25.047	10.167	16.104	24.199	5.167	5.914	DD	0.21644	0.976296	0.0225395	0.999746	DD	DD
829	B07	Submandibular Gland	4DD2	12732.5	156.582	14.35	4.249	24.258	9.35	21.994	DD	-0.768842	0.639439	0.865265	-0.501315	DD	DD
830	B07	Submandibular Gland	4DD2	9211.74	113.285	18.25	4.249	24.258	13.25	1.853	DD	-0.94693	-0.321439	0.884646	0.466263	DD	DD
831	B07	Submandibular Gland	4DD2	3417.22	42.025	22.167	4.249	24.258	17.167	5.728	DD	-0.21644	-0.976296	0.0711781	0.997464	DD	DD
832	B07	Submandibular Gland	4DD2	2525.21	31.055	3.2	4.249	24.258	22.2	10.708	DD	0.891007	-0.45399	-0.943321	0.331883	DD	DD
833	B07	Submandibular Gland	4DD2	4557.34	56.046	6.233	4.249	24.258	1.233	13.964	DD	0.948324	0.317305	-0.870739	-0.491746	DD	DD
834	B07	Submandibular Gland	4DD2	16345	201.009	10.267	4.249	24.258	5.267	17.954	DD	0.190809	0.981627	-0.0119871	-0.999928	DD	DD
835	B08	Submandibular Gland	4DD2	4138.11	128.958	14.35	8.429	24.342	9.35	17.838	DD	-0.768842	0.639439	-0.0423242	-0.999104	DD	DD
836	B08	Submandibular Gland	4DD2	7003.51	218.253	18.25	8.429	24.342	13.25	21.684	DD	-0.94693	-0.321439	0.821676	-0.569956	DD	DD
837	B08	Submandibular Gland	4DD2	4280.31	133.389	22.167	8.429	24.342	17.167	1.545	DD	-0.21644	-0.976296	0.919287	0.393588	DD	DD
838	B08	Submandibular Gland	4DD2	1194.69	37.231	3.2	8.429	24.342	22.2	6.508	DD	0.891007	-0.45399	-0.132565	0.991174	DD	DD
839	B08	Submandibular Gland	4DD2	729.606	22.737	6.233	8.429	24.342	1.233	9.499	DD	0.948324	0.317305	-0.79313	0.609052	DD	DD
840	B08	Submandibular Gland	4DD2	1907.13	59.433	10.267	8.429	24.342	5.267	13.812	DD	0.190809	0.981627	-0.889542	-0.456854	DD	DD
841	B09	Submandibular Gland	4DD2	3181.78	93.253	14.517	14.027	24.645	9.517	12.477	DD	-0.796002	0.605294	-0.992222	-0.124477	DD	DD
842	B09	Submandibular Gland	4DD2	7488.33	219.47	18.317	14.027	24.645	13.317	16.177	DD	-0.941176	-0.337917	-0.459301	-0.888281	DD	DD
843	B09	Submandibular Gland	4DD2	5129.72	150.343	22.233	14.027	24.645	17.233	19.991	DD	-0.199368	-0.979925	0.498027	-0.867161	DD	DD
844	B09	Submandibular Gland	4DD2	2222.05	65.125	3.35	14.027	24.645	22.35	0.974	DD	0.908143	-0.41866	0.967666	0.252235	DD	DD
845	B09	Submandibular Gland	4DD2	1359.12	39.834	6.333	14.027	24.645	1.333	3.879	DD	0.939693	0.34202	0.527134	0.849782	DD	DD
846	B09	Submandibular Gland	4DD2	1091.02	31.976	10.433	14.027	24.645	5.433	7.872	DD	0.147809	0.989016	-0.470667	0.882311	DD	DD
847	B10	Submandibular Gland	4DD2	6212.99	177.258	14.517	9.316	24.399	9.517	17.116	DD	-0.796002	0.605294	-0.229392	-0.973334	DD	DD
848	B10	Submandibular Gland	4DD2	8035.04	229.241	18.317	9.316	24.399	13.317	20.854	DD	-0.941176	-0.337917	0.679528	-0.73365	DD	DD
849	B10	Submandibular Gland	4DD2	3122.21	89.077	22.233	9.316	24.399	17.233	0.706	DD	-0.199368	-0.979925	0.982948	0.183886	DD	DD
850	B10	Submandibular Gland	4DD2	970.593	27.691	3.35	9.316	24.399	22.35	5.739	DD	0.908143	-0.41866	0.0681666	0.997674	DD	DD
851	B10	Submandibular Gland	4DD2	902.168	25.739	6.333	9.316	24.399	1.333	8.674	DD	0.939693	0.34202	-0.644252	0.764813	DD	DD
852	B10	Submandibular Gland	4DD2	1787.36	50.994	10.433	9.316	24.399	5.433	13.099	DD	0.147809	0.989016	-0.958868	-0.283851	DD	DD
853	B11	Submandibular Gland	4DD2	5164.87	95.178	14.583	14.043	24.51	9.583	12.529	DD	-0.806445	0.59131	-0.990417	-0.138107	DD	DD
854	B11	Submandibular Gland	4DD2	11200.3	206.399	18.383	14.043	24.51	13.383	16.25	DD	-0.935135	-0.354291	-0.442266	-0.896884	DD	DD
855	B11	Submandibular Gland	4DD2	10603.1	195.394	22.333	14.043	24.51	17.333	20.118	DD	-0.173648	-0.984808	0.526478	-0.850189	DD	DD
856	B11	Submandibular Gland	4DD2	3446.39	63.51	3.433	14.043	24.51	22.433	1.112	DD	0.91706	-0.398749	0.957948	0.28694	DD	DD
857	B11	Submandibular Gland	4DD2	1068.11	19.683	6.433	14.043	24.51	1.433	4.049	DD	0.930418	0.366501	0.488806	0.872393	DD	DD
858	B11	Submandibular Gland	4DD2	1076.41	19.836	10.517	14.043	24.51	5.517	8.048	DD	0.126199	0.992005	-0.510731	0.859741	DD	DD
859	B12	Submandibular Gland	4DD2	13962.7	139.961	14.583	9.964	24.468	9.583	16.531	DD	-0.806445	0.59131	-0.375223	-0.926934	DD	DD
860	B12	Submandibular Gland	4DD2	19228.6	192.745	18.383	9.964	24.468	13.383	20.258	DD	-0.935135	-0.354291	0.557351	-0.830277	DD	DD
861	B12	Submandibular Gland	4DD2	15823.3	158.612	22.333	9.964	24.468	17.333	0.133	DD	-0.173648	-0.984808	0.999396	0.0347371	DD	DD
862	B12	Submandibular Gland	4DD2	2685.03	26.914	3.433	9.964	24.468	22.433	5.135	DD	0.91706	-0.398749	0.224458	0.974484	DD	DD
863	B12	Submandibular Gland	4DD2	1515.62	15.192	6.433	9.964	24.468	1.433	8.078	DD	0.930418	0.366501	-0.517567	0.855643	DD	DD
864	B12	Submandibular Gland	4DD2	6641.66	66.575	10.517	9.964	24.468	5.517	12.542	DD	0.126199	0.992005	-0.989956	-0.141375	DD	DD
865	B01	Kidney	5DD3	2050.04	71.838	13.833	16.173	24.651	8.833	9.088	DD	-0.67559	0.737277	-0.723224	0.690614	DD	DD
866	B01	Kidney	5DD3	2415.58	84.648	17.917	16.173	24.651	12.917	13.698	DD	-0.971342	-0.237686	-0.902841	-0.429974	DD	DD
867	B01	Kidney	5DD3	3938.71	138.022	21.917	16.173	24.651	16.917	17.592	DD	-0.279829	-0.96005	-0.106604	-0.994302	DD	DD
868	B01	Kidney	5DD3	3859.64	135.251	1.833	16.173	24.651	20.833	21.405	DD	0.67559	-0.737277	0.778001	-0.628263	DD	DD
869	B01	Kidney	5DD3	3260.76	114.265	5.817	16.173	24.651	0.817	1.283	DD	0.977231	0.212178	0.944095	0.329673	DD	DD
870	B01	Kidney	5DD3	1597.43	55.978	9.817	16.173	24.651	4.817	5.178	DD	0.304864	0.952396	0.213654	0.976909	DD	DD
871	B02	Kidney	5DD3	2943.08	74.761	13.833	24.313	24.469	8.833	1.262	DD	-0.67559	0.737277	0.945953	0.324304	DD	DD
872	B02	Kidney	5DD3	2039.01	51.795	17.917	24.313	24.469	12.917	5.267	DD	-0.971342	-0.237686	0.190801	0.981629	DD	DD
873	B02	Kidney	5DD3	3864.91	98.177	21.917	24.313	24.469	16.917	9.19	DD	-0.279829	-0.96005	-0.741408	0.671055	DD	DD
874	B02	Kidney	5DD3	4670.65	118.645	1.833	24.313	24.469	20.833	13.491	DD	0.67559	-0.737277	-0.924743	-0.380592	DD	DD
875	B02	Kidney	5DD3	5834.15	148.2	5.817	24.313	24.469	0.817	17.398	DD	0.977231	0.212178	-0.156845	-0.987623	DD	DD
876	B02	Kidney	5DD3	4268.18	108.421	9.817	24.313	24.469	4.817	21.322	DD	0.304864	0.952396	0.764102	-0.645095	DD	DD
877	B03	Kidney	5DD3	1241.08	36.712	13.917	16.516	23.859	8.917	9.527	DD	-0.691513	0.722364	-0.797663	0.603103	DD	DD
878	B03	Kidney	5DD3	4508.24	133.355	17.983	16.516	23.859	12.983	13.476	DD	-0.967046	-0.254602	-0.926239	-0.376938	DD	DD
879	B03	Kidney	5DD3	6296.94	186.265	21.983	16.516	23.859	16.983	17.5	DD	-0.263031	-0.964787	-0.130561	-0.99144	DD	DD
880	B03	Kidney	5DD3	3420.91	101.191	1.917	16.516	23.859	20.917	21.456	DD	0.691513	-0.722364	0.786353	-0.617778	DD	DD
881	B03	Kidney	5DD3	3208.36	94.904	5.933	16.516	23.859	0.933	1.497	DD	0.970296	0.241922	0.924205	0.381898	DD	DD
882	B03	Kidney	5DD3	1608.25	47.572	9.917	16.516	23.859	4.917	5.504	DD	0.279829	0.96005	0.129598	0.991567	DD	DD
883	B04	Kidney	5DD3	6232.31	219.178	13.917	26.241	24.233	8.917	23.563	DD	-0.691513	0.722364	0.993464	-0.114144	DD	DD
884	B04	Kidney	5DD3	2377.6	83.615	17.983	26.241	24.233	12.983	3.591	DD	-0.967046	-0.254602	0.589766	0.807574	DD	DD
885	B04	Kidney	5DD3	2310.86	81.269	21.983	26.241	24.233	16.983	7.552	DD	-0.263031	-0.964787	-0.395273	0.918564	DD	DD
886	B04	Kidney	5DD3	1423.5	50.062	1.917	26.241	24.233	20.917	11.448	DD	0.691513	-0.722364	-0.989566	0.144078	DD	DD
887	B04	Kidney	5DD3	2562.19	90.107	5.933	26.241	24.233	0.933	15.656	DD	0.970296	0.241922	-0.57577	-0.817612	DD	DD
888	B04	Kidney	5DD3	2154.47	75.769	9.917	26.241	24.233	4.917	19.601	DD	0.279829	0.96005	0.407092	-0.913387	DD	DD
889	B05	Kidney	5DD3	1271.87	45.855	13.983	18.077	24.713	8.983	7.332	DD	-0.704015	0.710185	-0.341757	0.939788	DD	DD
890	B05	Kidney	5DD3	3071.23	110.727	18.05	18.077	24.713	13.05	11.282	DD	-0.962455	-0.27144	-0.98237	0.186949	DD	DD
891	B05	Kidney	5DD3	4036.77	145.538	22.033	18.077	24.713	17.033	15.842	DD	-0.25038	-0.968148	-0.535356	-0.844626	DD	DD
892	B05	Kidney	5DD3	4258.47	153.53	2	18.077	24.713	21	19.694	DD	0.707107	-0.707107	0.429194	-0.903212	DD	DD
893	B05	Kidney	5DD3	2803.47	101.074	6.017	18.077	24.713	1.017	23.595	DD	0.964787	0.263031	0.994392	-0.105755	DD	DD
894	B05	Kidney	5DD3	1200.37	43.277	9.983	18.077	24.713	4.983	3.448	DD	0.263031	0.964787	0.619589	0.784926	DD	DD
895	B06	Kidney	5DD3	3709.68	76.928	13.983	23.641	24.62	8.983	1.981	DD	-0.704015	0.710185	0.868536	0.495626	DD	DD
896	B06	Kidney	5DD3	3786.12	78.514	18.05	23.641	24.62	13.05	5.945	DD	-0.962455	-0.27144	0.0144004	0.999896	DD	DD
897	B06	Kidney	5DD3	2907.83	60.3	22.033	23.641	24.62	17.033	9.828	DD	-0.25038	-0.968148	-0.842642	0.538474	DD	DD
898	B06	Kidney	5DD3	4964.49	102.95	2	23.641	24.62	21	14.299	DD	0.707107	-0.707107	-0.824248	-0.566228	DD	DD
899	B06	Kidney	5DD3	7264.77	150.651	6.017	23.641	24.62	1.017	18.215	DD	0.964787	0.263031	0.0561766	-0.998421	DD	DD
900	B06	Kidney	5DD3	6300.6	130.657	9.983	23.641	24.62	4.983	22.081	DD	0.263031	0.964787	0.876492	-0.481417	DD	DD
901	B07	Kidney	5DD3	4041.25	88.989	14.117	10.327	24.345	9.117	15.736	DD	-0.728371	0.685183	-0.558653	-0.829402	DD	DD
902	B07	Kidney	5DD3	3924.35	86.415	18.167	10.327	24.345	13.167	19.728	DD	-0.953717	-0.300706	0.437216	-0.899356	DD	DD
903	B07	Kidney	5DD3	5927.82	130.532	22.2	10.327	24.345	17.2	23.705	DD	-0.207912	-0.978148	0.997011	-0.0772576	DD	DD
904	B07	Kidney	5DD3	5803.14	127.786	2.117	10.327	24.345	21.117	3.566	DD	0.728371	-0.685183	0.595012	0.803717	DD	DD
905	B07	Kidney	5DD3	4991.84	109.922	6.1	10.327	24.345	1.1	7.493	DD	0.95882	0.284015	-0.380905	0.924614	DD	DD
906	B07	Kidney	5DD3	2559.25	56.355	10.083	10.327	24.345	5.083	11.42	DD	0.237686	0.971342	-0.988475	0.151381	DD	DD
907	B08	Kidney	5DD3	2390.61	72.245	14.117	16.56	24.544	9.117	9.079	DD	-0.728371	0.685183	-0.721513	0.692401	DD	DD
908	B08	Kidney	5DD3	2066.12	62.439	18.167	16.56	24.544	13.167	13.571	DD	-0.953717	-0.300706	-0.916603	-0.399798	DD	DD
909	B08	Kidney	5DD3	4708.68	142.297	22.2	16.56	24.544	17.2	17.515	DD	-0.207912	-0.978148	-0.12665	-0.991947	DD	DD
910	B08	Kidney	5DD3	5240.83	158.379	2.117	16.56	24.544	21.117	21.345	DD	0.728371	-0.685183	0.767961	-0.640497	DD	DD
911	B08	Kidney	5DD3	4124.48	124.643	6.1	16.56	24.544	1.1	1.24	DD	0.95882	0.284015	0.94779	0.318895	DD	DD
912	B08	Kidney	5DD3	1323.52	39.997	10.083	16.56	24.544	5.083	5.135	DD	0.237686	0.971342	0.224592	0.974453	DD	DD
913	B09	Kidney	5DD3	923.544	36.091	14.217	20.77	24.47	9.217	5.112	DD	-0.746057	0.665882	0.2305	0.973072	DD	DD
914	B09	Kidney	5DD3	1757.83	68.693	18.3	20.77	24.47	13.3	9.116	DD	-0.942641	-0.333807	-0.728336	0.685221	DD	DD
915	B09	Kidney	5DD3	3444.8	134.617	22.283	20.77	24.47	17.283	13.484	DD	-0.186524	-0.98245	-0.925448	-0.378875	DD	DD
916	B09	Kidney	5DD3	4751.41	185.678	2.233	20.77	24.47	21.233	17.358	DD	0.748956	-0.66262	-0.167182	-0.985926	DD	DD
917	B09	Kidney	5DD3	2789.07	108.992	6.183	20.77	24.47	1.183	21.233	DD	0.952396	0.304864	0.748816	-0.662778	DD	DD
918	B09	Kidney	5DD3	1687.07	65.928	10.2	20.77	24.47	5.2	1.172	DD	0.207912	0.978148	0.953292	0.302049	DD	DD
919	B10	Kidney	5DD3	1942.61	65.032	14.217	17.287	24.538	9.217	8.471	DD	-0.746057	0.665882	-0.60267	0.79799	DD	DD
920	B10	Kidney	5DD3	2440.8	81.709	18.3	17.287	24.538	13.3	12.991	DD	-0.942641	-0.333807	-0.966556	-0.256455	DD	DD
921	B10	Kidney	5DD3	3775.29	126.383	22.283	17.287	24.538	17.283	16.887	DD	-0.186524	-0.98245	-0.287358	-0.957823	DD	DD
922	B10	Kidney	5DD3	3681.22	123.234	2.233	17.287	24.538	21.233	20.75	DD	0.748956	-0.66262	0.659364	-0.751823	DD	DD
923	B10	Kidney	5DD3	3894.49	130.373	6.183	17.287	24.538	1.183	0.614	DD	0.952396	0.304864	0.987129	0.159928	DD	DD
924	B10	Kidney	5DD3	2188.71	73.27	10.2	17.287	24.538	5.2	4.542	DD	0.207912	0.978148	0.372469	0.928045	DD	DD
925	B11	Kidney	5DD3	1380.29	37.695	14.3	19.679	24.474	9.3	6.261	DD	-0.760406	0.649448	-0.0681629	0.997674	DD	DD
926	B11	Kidney	5DD3	3621.97	98.914	18.4	19.679	24.474	13.4	10.281	DD	-0.93358	-0.358368	-0.900445	0.434969	DD	DD
927	B11	Kidney	5DD3	7207.88	196.843	22.35	19.679	24.474	17.35	14.62	DD	-0.16935	-0.985556	-0.773897	-0.633312	DD	DD
928	B11	Kidney	5DD3	4550.48	124.271	2.3	19.679	24.474	21.3	18.493	DD	0.760406	-0.649448	0.128738	-0.991679	DD	DD
929	B11	Kidney	5DD3	3386.15	92.474	6.283	19.679	24.474	1.283	22.399	DD	0.944089	0.329691	0.913466	-0.406915	DD	DD
930	B11	Kidney	5DD3	1823.67	49.803	10.317	19.679	24.474	5.317	2.354	DD	0.177944	0.984041	0.815972	0.578091	DD	DD
931	B12	Kidney	5DD3	2535.55	55.119	14.3	16.007	24.367	9.3	9.957	DD	-0.760406	0.649448	-0.860338	0.509725	DD	DD
932	B12	Kidney	5DD3	3113.39	67.68	18.4	16.007	24.367	13.4	14.357	DD	-0.93358	-0.358368	-0.815612	-0.578599	DD	DD
933	B12	Kidney	5DD3	6031.31	131.111	22.35	16.007	24.367	17.35	18.247	DD	-0.16935	-0.985556	0.0646948	-0.997905	DD	DD
934	B12	Kidney	5DD3	8231.04	178.93	2.3	16.007	24.367	21.3	22.138	DD	0.760406	-0.649448	0.883493	-0.468445	DD	DD
935	B12	Kidney	5DD3	4759.21	103.458	6.283	16.007	24.367	1.283	2.061	DD	0.944089	0.329691	0.857918	0.513786	DD	DD
936	B12	Kidney	5DD3	2930.44	63.703	10.317	16.007	24.367	5.317	6.034	DD	0.177944	0.984041	-0.00880993	0.999961	DD	DD
937	B01	Liver	5DD3	9675.44	75.233	13.833	16.173	24.651	8.833	9.088	DD	-0.67559	0.737277	-0.723224	0.690614	DD	DD
938	B01	Liver	5DD3	9143.76	71.099	17.917	16.173	24.651	12.917	13.698	DD	-0.971342	-0.237686	-0.902841	-0.429974	DD	DD
939	B01	Liver	5DD3	16971	131.961	21.917	16.173	24.651	16.917	17.592	DD	-0.279829	-0.96005	-0.106604	-0.994302	DD	DD
940	B01	Liver	5DD3	21122.4	164.24	1.833	16.173	24.651	20.833	21.405	DD	0.67559	-0.737277	0.778001	-0.628263	DD	DD
941	B01	Liver	5DD3	14053.1	109.272	5.817	16.173	24.651	0.817	1.283	DD	0.977231	0.212178	0.944095	0.329673	DD	DD
942	B01	Liver	5DD3	6198.2	48.195	9.817	16.173	24.651	4.817	5.178	DD	0.304864	0.952396	0.213654	0.976909	DD	DD
943	B02	Liver	5DD3	6195.69	58.466	13.833	24.313	24.469	8.833	1.262	DD	-0.67559	0.737277	0.945953	0.324304	DD	DD
944	B02	Liver	5DD3	5120.77	48.322	17.917	24.313	24.469	12.917	5.267	DD	-0.971342	-0.237686	0.190801	0.981629	DD	DD
945	B02	Liver	5DD3	5863.76	55.333	21.917	24.313	24.469	16.917	9.19	DD	-0.279829	-0.96005	-0.741408	0.671055	DD	DD
946	B02	Liver	5DD3	13844.6	130.645	1.833	24.313	24.469	20.833	13.491	DD	0.67559	-0.737277	-0.924743	-0.380592	DD	DD
947	B02	Liver	5DD3	19038.3	179.654	5.817	24.313	24.469	0.817	17.398	DD	0.977231	0.212178	-0.156845	-0.987623	DD	DD
948	B02	Liver	5DD3	13519.8	127.58	9.817	24.313	24.469	4.817	21.322	DD	0.304864	0.952396	0.764102	-0.645095	DD	DD
949	B03	Liver	5DD3	8391.99	39.92	13.917	16.516	23.859	8.917	9.527	DD	-0.691513	0.722364	-0.797663	0.603103	DD	DD
950	B03	Liver	5DD3	8811.36	41.914	17.983	16.516	23.859	12.983	13.476	DD	-0.967046	-0.254602	-0.926239	-0.376938	DD	DD
951	B03	Liver	5DD3	19986.1	95.071	21.983	16.516	23.859	16.983	17.5	DD	-0.263031	-0.964787	-0.130561	-0.99144	DD	DD
952	B03	Liver	5DD3	44027.8	209.435	1.917	16.516	23.859	20.917	21.456	DD	0.691513	-0.722364	0.786353	-0.617778	DD	DD
953	B03	Liver	5DD3	23317.6	110.919	5.933	16.516	23.859	0.933	1.497	DD	0.970296	0.241922	0.924205	0.381898	DD	DD
954	B03	Liver	5DD3	21598.5	102.741	9.917	16.516	23.859	4.917	5.504	DD	0.279829	0.96005	0.129598	0.991567	DD	DD
955	B04	Liver	5DD3	16304.3	114.182	13.917	26.241	24.233	8.917	23.563	DD	-0.691513	0.722364	0.993464	-0.114144	DD	DD
956	B04	Liver	5DD3	12519.7	87.677	17.983	26.241	24.233	12.983	3.591	DD	-0.967046	-0.254602	0.589766	0.807574	DD	DD
957	B04	Liver	5DD3	7965.17	55.781	21.983	26.241	24.233	16.983	7.552	DD	-0.263031	-0.964787	-0.395273	0.918564	DD	DD
958	B04	Liver	5DD3	11418.8	79.967	1.917	26.241	24.233	20.917	11.448	DD	0.691513	-0.722364	-0.989566	0.144078	DD	DD
959	B04	Liver	5DD3	19959.4	139.779	5.933	26.241	24.233	0.933	15.656	DD	0.970296	0.241922	-0.57577	-0.817612	DD	DD
960	B04	Liver	5DD3	17508.3	122.613	9.917	26.241	24.233	4.917	19.601	DD	0.279829	0.96005	0.407092	-0.913387	DD	DD
961	B05	Liver	5DD3	3842.83	34.197	13.983	18.077	24.713	8.983	7.332	DD	-0.704015	0.710185	-0.341757	0.939788	DD	DD
962	B05	Liver	5DD3	8935.32	79.516	18.05	18.077	24.713	13.05	11.282	DD	-0.962455	-0.27144	-0.98237	0.186949	DD	DD
963	B05	Liver	5DD3	19379.8	172.461	22.033	18.077	24.713	17.033	15.842	DD	-0.25038	-0.968148	-0.535356	-0.844626	DD	DD
964	B05	Liver	5DD3	17630.2	156.892	2	18.077	24.713	21	19.694	DD	0.707107	-0.707107	0.429194	-0.903212	DD	DD
965	B05	Liver	5DD3	9915.89	88.242	6.017	18.077	24.713	1.017	23.595	DD	0.964787	0.263031	0.994392	-0.105755	DD	DD
966	B05	Liver	5DD3	7718.95	68.691	9.983	18.077	24.713	4.983	3.448	DD	0.263031	0.964787	0.619589	0.784926	DD	DD
967	B06	Liver	5DD3	5744.43	38.079	13.983	23.641	24.62	8.983	1.981	DD	-0.704015	0.710185	0.868536	0.495626	DD	DD
968	B06	Liver	5DD3	7935.06	52.601	18.05	23.641	24.62	13.05	5.945	DD	-0.962455	-0.27144	0.0144004	0.999896	DD	DD
969	B06	Liver	5DD3	12181.9	80.753	22.033	23.641	24.62	17.033	9.828	DD	-0.25038	-0.968148	-0.842642	0.538474	DD	DD
970	B06	Liver	5DD3	22678.2	150.332	2	23.641	24.62	21	14.299	DD	0.707107	-0.707107	-0.824248	-0.566228	DD	DD
971	B06	Liver	5DD3	25707.5	170.413	6.017	23.641	24.62	1.017	18.215	DD	0.964787	0.263031	0.0561766	-0.998421	DD	DD
972	B06	Liver	5DD3	16265.2	107.821	9.983	23.641	24.62	4.983	22.081	DD	0.263031	0.964787	0.876492	-0.481417	DD	DD
973	B07	Liver	5DD3	7857.24	60.523	14.117	10.327	24.345	9.117	15.736	DD	-0.728371	0.685183	-0.558653	-0.829402	DD	DD
974	B07	Liver	5DD3	8407.29	64.76	18.167	10.327	24.345	13.167	19.728	DD	-0.953717	-0.300706	0.437216	-0.899356	DD	DD
975	B07	Liver	5DD3	13512.8	104.086	22.2	10.327	24.345	17.2	23.705	DD	-0.207912	-0.978148	0.997011	-0.0772576	DD	DD
976	B07	Liver	5DD3	17957.3	138.321	2.117	10.327	24.345	21.117	3.566	DD	0.728371	-0.685183	0.595012	0.803717	DD	DD
977	B07	Liver	5DD3	19774.3	152.317	6.1	10.327	24.345	1.1	7.493	DD	0.95882	0.284015	-0.380905	0.924614	DD	DD
978	B07	Liver	5DD3	10385	79.994	10.083	10.327	24.345	5.083	11.42	DD	0.237686	0.971342	-0.988475	0.151381	DD	DD
979	B08	Liver	5DD3	9243.58	64.581	14.117	16.56	24.544	9.117	9.079	DD	-0.728371	0.685183	-0.721513	0.692401	DD	DD
980	B08	Liver	5DD3	14759.5	103.118	18.167	16.56	24.544	13.167	13.571	DD	-0.953717	-0.300706	-0.916603	-0.399798	DD	DD
981	B08	Liver	5DD3	19152.9	133.812	22.2	16.56	24.544	17.2	17.515	DD	-0.207912	-0.978148	-0.12665	-0.991947	DD	DD
982	B08	Liver	5DD3	24189	168.997	2.117	16.56	24.544	21.117	21.345	DD	0.728371	-0.685183	0.767961	-0.640497	DD	DD
983	B08	Liver	5DD3	12626.8	88.217	6.1	16.56	24.544	1.1	1.24	DD	0.95882	0.284015	0.94779	0.318895	DD	DD
984	B08	Liver	5DD3	5907.78	41.275	10.083	16.56	24.544	5.083	5.135	DD	0.237686	0.971342	0.224592	0.974453	DD	DD
985	B09	Liver	5DD3	6842.28	57.166	14.217	20.77	24.47	9.217	5.112	DD	-0.746057	0.665882	0.2305	0.973072	DD	DD
986	B09	Liver	5DD3	6198.96	51.791	18.3	20.77	24.47	13.3	9.116	DD	-0.942641	-0.333807	-0.728336	0.685221	DD	DD
987	B09	Liver	5DD3	19501.8	162.934	22.283	20.77	24.47	17.283	13.484	DD	-0.186524	-0.98245	-0.925448	-0.378875	DD	DD
988	B09	Liver	5DD3	16285.9	136.065	2.233	20.77	24.47	21.233	17.358	DD	0.748956	-0.66262	-0.167182	-0.985926	DD	DD
989	B09	Liver	5DD3	11811.3	98.681	6.183	20.77	24.47	1.183	21.233	DD	0.952396	0.304864	0.748816	-0.662778	DD	DD
990	B09	Liver	5DD3	11174.6	93.362	10.2	20.77	24.47	5.2	1.172	DD	0.207912	0.978148	0.953292	0.302049	DD	DD
991	B10	Liver	5DD3	8180.36	70.683	14.217	17.287	24.538	9.217	8.471	DD	-0.746057	0.665882	-0.60267	0.79799	DD	DD
992	B10	Liver	5DD3	7020.66	60.662	18.3	17.287	24.538	13.3	12.991	DD	-0.942641	-0.333807	-0.966556	-0.256455	DD	DD
993	B10	Liver	5DD3	15417.3	133.214	22.283	17.287	24.538	17.283	16.887	DD	-0.186524	-0.98245	-0.287358	-0.957823	DD	DD
994	B10	Liver	5DD3	17957.5	155.163	2.233	17.287	24.538	21.233	20.75	DD	0.748956	-0.66262	0.659364	-0.751823	DD	DD
995	B10	Liver	5DD3	12328.6	106.526	6.183	17.287	24.538	1.183	0.614	DD	0.952396	0.304864	0.987129	0.159928	DD	DD
996	B10	Liver	5DD3	8535.49	73.752	10.2	17.287	24.538	5.2	4.542	DD	0.207912	0.978148	0.372469	0.928045	DD	DD
997	B11	Liver	5DD3	6274.43	53.636	14.3	19.679	24.474	9.3	6.261	DD	-0.760406	0.649448	-0.0681629	0.997674	DD	DD
998	B11	Liver	5DD3	6804.08	58.164	18.4	19.679	24.474	13.4	10.281	DD	-0.93358	-0.358368	-0.900445	0.434969	DD	DD
999	B11	Liver	5DD3	16826.3	143.837	22.35	19.679	24.474	17.35	14.62	DD	-0.16935	-0.985556	-0.773897	-0.633312	DD	DD
1000	B11	Liver	5DD3	19054.8	162.888	2.3	19.679	24.474	21.3	18.493	DD	0.760406	-0.649448	0.128738	-0.991679	DD	DD
1001	B11	Liver	5DD3	12800.1	109.42	6.283	19.679	24.474	1.283	22.399	DD	0.944089	0.329691	0.913466	-0.406915	DD	DD
1002	B11	Liver	5DD3	8429.09	72.055	10.317	19.679	24.474	5.317	2.354	DD	0.177944	0.984041	0.815972	0.578091	DD	DD
1003	B12	Liver	5DD3	9735.71	55.183	14.3	16.007	24.367	9.3	9.957	DD	-0.760406	0.649448	-0.860338	0.509725	DD	DD
1004	B12	Liver	5DD3	6157.71	34.903	18.4	16.007	24.367	13.4	14.357	DD	-0.93358	-0.358368	-0.815612	-0.578599	DD	DD
1005	B12	Liver	5DD3	17873.7	101.31	22.35	16.007	24.367	17.35	18.247	DD	-0.16935	-0.985556	0.0646948	-0.997905	DD	DD
1006	B12	Liver	5DD3	42554	241.2	2.3	16.007	24.367	21.3	22.138	DD	0.760406	-0.649448	0.883493	-0.468445	DD	DD
1007	B12	Liver	5DD3	14415.7	81.71	6.283	16.007	24.367	1.283	2.061	DD	0.944089	0.329691	0.857918	0.513786	DD	DD
1008	B12	Liver	5DD3	15118.8	85.695	10.317	16.007	24.367	5.317	6.034	DD	0.177944	0.984041	-0.00880993	0.999961	DD	DD
1009	B01	Submandibular Gland	5DD3	2479.14	96.413	13.833	16.173	24.651	8.833	9.088	DD	-0.67559	0.737277	-0.723224	0.690614	DD	DD
1010	B01	Submandibular Gland	5DD3	2409.23	93.694	17.917	16.173	24.651	12.917	13.698	DD	-0.971342	-0.237686	-0.902841	-0.429974	DD	DD
1011	B01	Submandibular Gland	5DD3	5006.23	194.69	21.917	16.173	24.651	16.917	17.592	DD	-0.279829	-0.96005	-0.106604	-0.994302	DD	DD
1012	B01	Submandibular Gland	5DD3	3726.27	144.913	1.833	16.173	24.651	20.833	21.405	DD	0.67559	-0.737277	0.778001	-0.628263	DD	DD
1013	B01	Submandibular Gland	5DD3	1236.1	48.071	5.817	16.173	24.651	0.817	1.283	DD	0.977231	0.212178	0.944095	0.329673	DD	DD
1014	B01	Submandibular Gland	5DD3	571.354	22.22	9.817	16.173	24.651	4.817	5.178	DD	0.304864	0.952396	0.213654	0.976909	DD	DD
1015	B02	Submandibular Gland	5DD3	2984.93	101.104	13.833	24.313	24.469	8.833	1.262	DD	-0.67559	0.737277	0.945953	0.324304	DD	DD
1016	B02	Submandibular Gland	5DD3	1288.08	43.629	17.917	24.313	24.469	12.917	5.267	DD	-0.971342	-0.237686	0.190801	0.981629	DD	DD
1017	B02	Submandibular Gland	5DD3	1015.58	34.399	21.917	24.313	24.469	16.917	9.19	DD	-0.279829	-0.96005	-0.741408	0.671055	DD	DD
1018	B02	Submandibular Gland	5DD3	2208.46	74.804	1.833	24.313	24.469	20.833	13.491	DD	0.67559	-0.737277	-0.924743	-0.380592	DD	DD
1019	B02	Submandibular Gland	5DD3	3986.16	135.017	5.817	24.313	24.469	0.817	17.398	DD	0.977231	0.212178	-0.156845	-0.987623	DD	DD
1020	B02	Submandibular Gland	5DD3	6230.84	211.047	9.817	24.313	24.469	4.817	21.322	DD	0.304864	0.952396	0.764102	-0.645095	DD	DD
1021	B03	Submandibular Gland	5DD3	1498.21	28.178	13.917	16.516	23.859	8.917	9.527	DD	-0.691513	0.722364	-0.797663	0.603103	DD	DD
1022	B03	Submandibular Gland	5DD3	7036.02	132.334	17.983	16.516	23.859	12.983	13.476	DD	-0.967046	-0.254602	-0.926239	-0.376938	DD	DD
1023	B03	Submandibular Gland	5DD3	8638.46	162.473	21.983	16.516	23.859	16.983	17.5	DD	-0.263031	-0.964787	-0.130561	-0.99144	DD	DD
1024	B03	Submandibular Gland	5DD3	9754.1	183.456	1.917	16.516	23.859	20.917	21.456	DD	0.691513	-0.722364	0.786353	-0.617778	DD	DD
1025	B03	Submandibular Gland	5DD3	3976.17	74.784	5.933	16.516	23.859	0.933	1.497	DD	0.970296	0.241922	0.924205	0.381898	DD	DD
1026	B03	Submandibular Gland	5DD3	998.186	18.774	9.917	16.516	23.859	4.917	5.504	DD	0.279829	0.96005	0.129598	0.991567	DD	DD
1027	B04	Submandibular Gland	5DD3	6870.1	156.672	13.917	26.241	24.233	8.917	23.563	DD	-0.691513	0.722364	0.993464	-0.114144	DD	DD
1028	B04	Submandibular Gland	5DD3	3398.6	77.505	17.983	26.241	24.233	12.983	3.591	DD	-0.967046	-0.254602	0.589766	0.807574	DD	DD
1029	B04	Submandibular Gland	5DD3	738.555	16.843	21.983	26.241	24.233	16.983	7.552	DD	-0.263031	-0.964787	-0.395273	0.918564	DD	DD
1030	B04	Submandibular Gland	5DD3	1519.05	34.642	1.917	26.241	24.233	20.917	11.448	DD	0.691513	-0.722364	-0.989566	0.144078	DD	DD
1031	B04	Submandibular Gland	5DD3	7815.92	178.242	5.933	26.241	24.233	0.933	15.656	DD	0.970296	0.241922	-0.57577	-0.817612	DD	DD
1032	B04	Submandibular Gland	5DD3	5967.86	136.097	9.917	26.241	24.233	4.917	19.601	DD	0.279829	0.96005	0.407092	-0.913387	DD	DD
1033	B05	Submandibular Gland	5DD3	985.357	22.386	13.983	18.077	24.713	8.983	7.332	DD	-0.704015	0.710185	-0.341757	0.939788	DD	DD
1034	B05	Submandibular Gland	5DD3	6028.44	136.958	18.05	18.077	24.713	13.05	11.282	DD	-0.962455	-0.27144	-0.98237	0.186949	DD	DD
1035	B05	Submandibular Gland	5DD3	7703.84	175.02	22.033	18.077	24.713	17.033	15.842	DD	-0.25038	-0.968148	-0.535356	-0.844626	DD	DD
1036	B05	Submandibular Gland	5DD3	9519.75	216.275	2	18.077	24.713	21	19.694	DD	0.707107	-0.707107	0.429194	-0.903212	DD	DD
1037	B05	Submandibular Gland	5DD3	1346.13	30.582	6.017	18.077	24.713	1.017	23.595	DD	0.964787	0.263031	0.994392	-0.105755	DD	DD
1038	B05	Submandibular Gland	5DD3	826.554	18.778	9.983	18.077	24.713	4.983	3.448	DD	0.263031	0.964787	0.619589	0.784926	DD	DD
1039	B06	Submandibular Gland	5DD3	1661.72	48.506	13.983	23.641	24.62	8.983	1.981	DD	-0.704015	0.710185	0.868536	0.495626	DD	DD
1040	B06	Submandibular Gland	5DD3	1525.58	44.532	18.05	23.641	24.62	13.05	5.945	DD	-0.962455	-0.27144	0.0144004	0.999896	DD	DD
1041	B06	Submandibular Gland	5DD3	2502.48	73.048	22.033	23.641	24.62	17.033	9.828	DD	-0.25038	-0.968148	-0.842642	0.538474	DD	DD
1042	B06	Submandibular Gland	5DD3	5376.39	156.939	2	23.641	24.62	21	14.299	DD	0.707107	-0.707107	-0.824248	-0.566228	DD	DD
1043	B06	Submandibular Gland	5DD3	4258.74	124.314	6.017	23.641	24.62	1.017	18.215	DD	0.964787	0.263031	0.0561766	-0.998421	DD	DD
1044	B06	Submandibular Gland	5DD3	5229.83	152.661	9.983	23.641	24.62	4.983	22.081	DD	0.263031	0.964787	0.876492	-0.481417	DD	DD
1045	B07	Submandibular Gland	5DD3	12085.2	110.92	14.117	10.327	24.345	9.117	15.736	DD	-0.728371	0.685183	-0.558653	-0.829402	DD	DD
1046	B07	Submandibular Gland	5DD3	17843.5	163.771	18.167	10.327	24.345	13.167	19.728	DD	-0.953717	-0.300706	0.437216	-0.899356	DD	DD
1047	B07	Submandibular Gland	5DD3	19934.7	182.965	22.2	10.327	24.345	17.2	23.705	DD	-0.207912	-0.978148	0.997011	-0.0772576	DD	DD
1048	B07	Submandibular Gland	5DD3	8260.43	75.816	2.117	10.327	24.345	21.117	3.566	DD	0.728371	-0.685183	0.595012	0.803717	DD	DD
1049	B07	Submandibular Gland	5DD3	3511.24	32.227	6.1	10.327	24.345	1.1	7.493	DD	0.95882	0.284015	-0.380905	0.924614	DD	DD
1050	B07	Submandibular Gland	5DD3	3737.24	34.301	10.083	10.327	24.345	5.083	11.42	DD	0.237686	0.971342	-0.988475	0.151381	DD	DD
1051	B08	Submandibular Gland	5DD3	1611.01	47.464	14.117	16.56	24.544	9.117	9.079	DD	-0.728371	0.685183	-0.721513	0.692401	DD	DD
1052	B08	Submandibular Gland	5DD3	3478.8	102.494	18.167	16.56	24.544	13.167	13.571	DD	-0.953717	-0.300706	-0.916603	-0.399798	DD	DD
1053	B08	Submandibular Gland	5DD3	6536.48	192.581	22.2	16.56	24.544	17.2	17.515	DD	-0.207912	-0.978148	-0.12665	-0.991947	DD	DD
1054	B08	Submandibular Gland	5DD3	5380.96	158.536	2.117	16.56	24.544	21.117	21.345	DD	0.728371	-0.685183	0.767961	-0.640497	DD	DD
1055	B08	Submandibular Gland	5DD3	2370.03	69.827	6.1	16.56	24.544	1.1	1.24	DD	0.95882	0.284015	0.94779	0.318895	DD	DD
1056	B08	Submandibular Gland	5DD3	987.646	29.098	10.083	16.56	24.544	5.083	5.135	DD	0.237686	0.971342	0.224592	0.974453	DD	DD
1057	B09	Submandibular Gland	5DD3	880.103	13.04	14.217	20.77	24.47	9.217	5.112	DD	-0.746057	0.665882	0.2305	0.973072	DD	DD
1058	B09	Submandibular Gland	5DD3	5010.88	74.241	18.3	20.77	24.47	13.3	9.116	DD	-0.942641	-0.333807	-0.728336	0.685221	DD	DD
1059	B09	Submandibular Gland	5DD3	17219.4	255.12	22.283	20.77	24.47	17.283	13.484	DD	-0.186524	-0.98245	-0.925448	-0.378875	DD	DD
1060	B09	Submandibular Gland	5DD3	10656.9	157.892	2.233	20.77	24.47	21.233	17.358	DD	0.748956	-0.66262	-0.167182	-0.985926	DD	DD
1061	B09	Submandibular Gland	5DD3	4781.24	70.838	6.183	20.77	24.47	1.183	21.233	DD	0.952396	0.304864	0.748816	-0.662778	DD	DD
1062	B09	Submandibular Gland	5DD3	1948.54	28.869	10.2	20.77	24.47	5.2	1.172	DD	0.207912	0.978148	0.953292	0.302049	DD	DD
1063	B10	Submandibular Gland	5DD3	610.987	15.786	14.217	17.287	24.538	9.217	8.471	DD	-0.746057	0.665882	-0.60267	0.79799	DD	DD
1064	B10	Submandibular Gland	5DD3	2911.2	75.214	18.3	17.287	24.538	13.3	12.991	DD	-0.942641	-0.333807	-0.966556	-0.256455	DD	DD
1065	B10	Submandibular Gland	5DD3	9245.21	238.861	22.283	17.287	24.538	17.283	16.887	DD	-0.186524	-0.98245	-0.287358	-0.957823	DD	DD
1066	B10	Submandibular Gland	5DD3	5967.28	154.172	2.233	17.287	24.538	21.233	20.75	DD	0.748956	-0.66262	0.659364	-0.751823	DD	DD
1067	B10	Submandibular Gland	5DD3	3484.45	90.025	6.183	17.287	24.538	1.183	0.614	DD	0.952396	0.304864	0.987129	0.159928	DD	DD
1068	B10	Submandibular Gland	5DD3	1004.15	25.943	10.2	17.287	24.538	5.2	4.542	DD	0.207912	0.978148	0.372469	0.928045	DD	DD
1069	B11	Submandibular Gland	5DD3	552.464	12.975	14.3	19.679	24.474	9.3	6.261	DD	-0.760406	0.649448	-0.0681629	0.997674	DD	DD
1070	B11	Submandibular Gland	5DD3	1658.37	38.949	18.4	19.679	24.474	13.4	10.281	DD	-0.93358	-0.358368	-0.900445	0.434969	DD	DD
1071	B11	Submandibular Gland	5DD3	7451.48	175.009	22.35	19.679	24.474	17.35	14.62	DD	-0.16935	-0.985556	-0.773897	-0.633312	DD	DD
1072	B11	Submandibular Gland	5DD3	9304.9	218.539	2.3	19.679	24.474	21.3	18.493	DD	0.760406	-0.649448	0.128738	-0.991679	DD	DD
1073	B11	Submandibular Gland	5DD3	4908.07	115.273	6.283	19.679	24.474	1.283	22.399	DD	0.944089	0.329691	0.913466	-0.406915	DD	DD
1074	B11	Submandibular Gland	5DD3	1671.32	39.254	10.317	19.679	24.474	5.317	2.354	DD	0.177944	0.984041	0.815972	0.578091	DD	DD
1075	B12	Submandibular Gland	5DD3	2276.44	22.844	14.3	16.007	24.367	9.3	9.957	DD	-0.760406	0.649448	-0.860338	0.509725	DD	DD
1076	B12	Submandibular Gland	5DD3	8086.44	81.148	18.4	16.007	24.367	13.4	14.357	DD	-0.93358	-0.358368	-0.815612	-0.578599	DD	DD
1077	B12	Submandibular Gland	5DD3	19002.3	190.69	22.35	16.007	24.367	17.35	18.247	DD	-0.16935	-0.985556	0.0646948	-0.997905	DD	DD
1078	B12	Submandibular Gland	5DD3	23937.8	240.218	2.3	16.007	24.367	21.3	22.138	DD	0.760406	-0.649448	0.883493	-0.468445	DD	DD
1079	B12	Submandibular Gland	5DD3	4731.4	47.48	6.283	16.007	24.367	1.283	2.061	DD	0.944089	0.329691	0.857918	0.513786	DD	DD
1080	B12	Submandibular Gland	5DD3	1755.67	17.618	10.317	16.007	24.367	5.317	6.034	DD	0.177944	0.984041	-0.00880993	0.999961	DD	DD
1081	B01	Kidney	6DD4	3096.27	163.355	9.917	26.333	24.47	4.917	19.438	DD	0.279829	0.96005	0.367655	-0.929962	DD	DD
1082	B01	Kidney	6DD4	1895.52	100.005	13.917	26.333	24.47	8.917	23.361	DD	-0.691513	0.722364	0.986048	-0.166461	DD	DD
1083	B01	Kidney	6DD4	1438.01	75.867	17.8	26.333	24.47	12.8	3.17	DD	-0.978148	-0.207912	0.674968	0.737847	DD	DD
1084	B01	Kidney	6DD4	1647	86.894	21.9	26.333	24.47	16.9	7.191	DD	-0.284015	-0.95882	-0.306797	0.951775	DD	DD
1085	B01	Kidney	6DD4	1022.18	53.929	1.967	26.333	24.47	20.967	11.18	DD	0.700909	-0.71325	-0.977023	0.213134	DD	DD
1086	B01	Kidney	6DD4	2273.55	119.95	5.85	26.333	24.47	0.85	15.45	DD	0.975342	0.220697	-0.619184	-0.785246	DD	DD
1087	B02	Kidney	6DD4	4693.68	87.158	9.917	16.639	24.724	4.917	4.772	DD	0.279829	0.96005	0.316021	0.948752	DD	DD
1088	B02	Kidney	6DD4	2993.15	55.581	13.917	16.639	24.724	8.917	8.655	DD	-0.691513	0.722364	-0.640376	0.768062	DD	DD
1089	B02	Kidney	6DD4	4363.76	81.032	17.8	16.639	24.724	12.8	13.127	DD	-0.978148	-0.207912	-0.956764	-0.290864	DD	DD
1090	B02	Kidney	6DD4	7598.96	141.107	21.9	16.639	24.724	16.9	17.107	DD	-0.284015	-0.95882	-0.231612	-0.972808	DD	DD
1091	B02	Kidney	6DD4	7626.89	141.626	1.967	16.639	24.724	20.967	21.055	DD	0.700909	-0.71325	0.717166	-0.696902	DD	DD
1092	B02	Kidney	6DD4	5035	93.496	5.85	16.639	24.724	0.85	0.824	DD	0.975342	0.220697	0.976805	0.214131	DD	DD
1093	B03	Kidney	6DD4	5188.49	175.826	10.083	28.122	24.53	5.083	17.833	DD	0.237686	0.971342	-0.0437384	-0.999043	DD	DD
1094	B03	Kidney	6DD4	3382.49	114.625	14.017	28.122	24.53	9.017	21.681	DD	-0.710185	0.704015	0.82134	-0.570439	DD	DD
1095	B03	Kidney	6DD4	1902.69	64.478	17.867	28.122	24.53	12.867	1.448	DD	-0.97437	-0.224951	0.92899	0.370105	DD	DD
1096	B03	Kidney	6DD4	1760.33	59.654	21.967	28.122	24.53	16.967	5.46	DD	-0.267238	-0.96363	0.141004	0.990009	DD	DD
1097	B03	Kidney	6DD4	2322.25	78.696	2.033	28.122	24.53	21.033	9.438	DD	0.71325	-0.700909	-0.783442	0.621465	DD	DD
1098	B03	Kidney	6DD4	3149.24	106.721	5.967	28.122	24.53	0.967	13.805	DD	0.968148	0.25038	-0.890399	-0.455181	DD	DD
1099	B04	Kidney	6DD4	1554.61	79.925	10.083	16.019	24.516	5.083	5.684	DD	0.237686	0.971342	0.0826983	0.996575	DD	DD
1100	B04	Kidney	6DD4	514.304	26.441	14.017	16.019	24.516	9.017	9.534	DD	-0.710185	0.704015	-0.798786	0.601615	DD	DD
1101	B04	Kidney	6DD4	2763.87	142.095	17.867	16.019	24.516	12.867	13.808	DD	-0.97437	-0.224951	-0.89	-0.45596	DD	DD
1102	B04	Kidney	6DD4	3812.21	195.992	21.967	16.019	24.516	16.967	17.822	DD	-0.267238	-0.96363	-0.0465461	-0.998916	DD	DD
1103	B04	Kidney	6DD4	2044.59	105.116	2.033	16.019	24.516	21.033	21.803	DD	0.71325	-0.700909	0.839127	-0.543935	DD	DD
1104	B04	Kidney	6DD4	980.927	50.431	5.967	16.019	24.516	0.967	1.654	DD	0.968148	0.25038	0.907732	0.41955	DD	DD
1105	B05	Kidney	6DD4	3696.77	196.051	10.183	30.002	24.629	5.183	16.075	DD	0.212178	0.977231	-0.482986	-0.875628	DD	DD
1106	B05	Kidney	6DD4	2276.88	120.75	14.15	30.002	24.629	9.15	19.94	DD	-0.734323	0.678801	0.486339	-0.87377	DD	DD
1107	B05	Kidney	6DD4	2040.32	108.204	17.933	30.002	24.629	12.933	23.627	DD	-0.970296	-0.241922	0.99523	-0.0975607	DD	DD
1108	B05	Kidney	6DD4	1296.74	68.77	22.05	30.002	24.629	17.05	3.638	DD	-0.246153	-0.969231	0.579642	0.814871	DD	DD
1109	B05	Kidney	6DD4	1088.31	57.717	2.133	30.002	24.629	21.133	7.617	DD	0.731354	-0.681998	-0.410891	0.911685	DD	DD
1110	B05	Kidney	6DD4	914.679	48.508	6.033	30.002	24.629	1.033	12.031	DD	0.96363	0.267238	-0.999968	-0.00800769	DD	DD
1111	B06	Kidney	6DD4	1937.9	90.623	10.183	9.36	24.461	5.183	12.808	DD	0.212178	0.977231	-0.97772	-0.209914	DD	DD
1112	B06	Kidney	6DD4	2268.15	106.066	14.15	9.36	24.461	9.15	16.7	DD	-0.734323	0.678801	-0.33387	-0.942619	DD	DD
1113	B06	Kidney	6DD4	2170.2	101.486	17.933	9.36	24.461	12.933	20.412	DD	-0.970296	-0.241922	0.590279	-0.807199	DD	DD
1114	B06	Kidney	6DD4	2889.16	135.107	22.05	9.36	24.461	17.05	0.451	DD	-0.246153	-0.969231	0.993041	0.117768	DD	DD
1115	B06	Kidney	6DD4	1839.01	85.998	2.133	9.36	24.461	21.133	4.457	DD	0.731354	-0.681998	0.392992	0.919542	DD	DD
1116	B06	Kidney	6DD4	1726.13	80.72	6.033	9.36	24.461	1.033	8.284	DD	0.96363	0.267238	-0.562904	0.826522	DD	DD
1117	B07	Kidney	6DD4	1724.81	130.689	10.25	21.714	24.402	5.25	0.33	DD	0.19509	0.980785	0.99628	0.086175	DD	DD
1118	B07	Kidney	6DD4	1026.58	77.784	14.3	21.714	24.402	9.3	4.313	DD	-0.760406	0.649448	0.427464	0.904032	DD	DD
1119	B07	Kidney	6DD4	835.393	63.298	18.117	21.714	24.402	13.117	8.067	DD	-0.957571	-0.288196	-0.515046	0.857163	DD	DD
1120	B07	Kidney	6DD4	958.964	72.661	22.15	21.714	24.402	17.15	12.429	DD	-0.220697	-0.975342	-0.993705	-0.112029	DD	DD
1121	B07	Kidney	6DD4	1574.01	119.263	2.317	21.714	24.402	21.317	16.527	DD	0.763232	-0.646124	-0.376174	-0.926549	DD	DD
1122	B07	Kidney	6DD4	1798.96	136.307	6.133	21.714	24.402	1.133	20.281	DD	0.956305	0.292372	0.562234	-0.826978	DD	DD
1123	B08	Kidney	6DD4	4694.93	161.909	10.25	26.102	24.364	5.25	20.026	DD	0.19509	0.980785	0.505972	-0.86255	DD	DD
1124	B08	Kidney	6DD4	4330.05	149.326	14.3	26.102	24.364	9.3	0.016	DD	-0.760406	0.649448	0.999991	0.0041663	DD	DD
1125	B08	Kidney	6DD4	2127.44	73.367	18.117	26.102	24.364	13.117	3.776	DD	-0.957571	-0.288196	0.549988	0.835172	DD	DD
1126	B08	Kidney	6DD4	1256.05	43.316	22.15	26.102	24.364	17.15	7.749	DD	-0.220697	-0.975342	-0.441981	0.897024	DD	DD
1127	B08	Kidney	6DD4	1635.21	56.392	2.317	26.102	24.364	21.317	12.212	DD	0.763232	-0.646124	-0.998467	-0.0553495	DD	DD
1128	B08	Kidney	6DD4	3354.72	115.691	6.133	26.102	24.364	1.133	15.971	DD	0.956305	0.292372	-0.506515	-0.862231	DD	DD
1129	B09	Kidney	6DD4	3183.69	84.755	10.367	10.688	24.604	5.367	11.098	DD	0.165048	0.986286	-0.972231	0.234025	DD	DD
1130	B09	Kidney	6DD4	3761.07	100.125	14.5	10.688	24.604	9.5	15.718	DD	-0.793353	0.608761	-0.562414	-0.826856	DD	DD
1131	B09	Kidney	6DD4	4112.82	109.489	18.217	10.688	24.604	13.217	19.344	DD	-0.949699	-0.313164	0.344632	-0.938738	DD	DD
1132	B09	Kidney	6DD4	5245.9	139.654	22.317	10.688	24.604	17.317	23.343	DD	-0.177944	-0.984041	0.98526	-0.171061	DD	DD
1133	B09	Kidney	6DD4	4084.75	108.742	2.383	10.688	24.604	21.383	3.31	DD	0.774393	-0.632705	0.647404	0.762147	DD	DD
1134	B09	Kidney	6DD4	2149.95	57.235	6.267	10.688	24.604	1.267	7.098	DD	0.945519	0.325568	-0.283592	0.958945	DD	DD
1135	B10	Kidney	6DD4	3903.48	226.529	10.367	29.737	24.623	5.367	16.513	DD	0.165048	0.986286	-0.379587	-0.925156	DD	DD
1136	B10	Kidney	6DD4	1885.72	109.433	14.5	29.737	24.623	9.5	20.541	DD	-0.793353	0.608761	0.617343	-0.786694	DD	DD
1137	B10	Kidney	6DD4	1559.34	90.493	18.217	29.737	24.623	13.217	0.164	DD	-0.949699	-0.313164	0.999078	0.0429407	DD	DD
1138	B10	Kidney	6DD4	1171.02	67.957	22.317	29.737	24.623	17.317	4.16	DD	-0.177944	-0.984041	0.463231	0.886238	DD	DD
1139	B10	Kidney	6DD4	946.916	54.952	2.383	29.737	24.623	21.383	8.124	DD	0.774393	-0.632705	-0.527846	0.84934	DD	DD
1140	B10	Kidney	6DD4	872.567	50.637	6.267	29.737	24.623	1.267	12.517	DD	0.945519	0.325568	-0.990869	-0.134829	DD	DD
1141	B11	Kidney	6DD4	9428.56	177.919	10.45	30.855	24.392	5.45	15.537	DD	0.143493	0.989651	-0.601071	-0.799195	DD	DD
1142	B11	Kidney	6DD4	7178.51	135.46	14.567	30.855	24.392	9.567	19.587	DD	-0.803857	0.594823	0.403718	-0.914884	DD	DD
1143	B11	Kidney	6DD4	4456.5	84.095	18.283	30.855	24.392	13.283	23.244	DD	-0.944089	-0.329691	0.980494	-0.19655	DD	DD
1144	B11	Kidney	6DD4	4129.65	77.927	22.4	30.855	24.392	17.4	3.295	DD	-0.156434	-0.987688	0.65048	0.759523	DD	DD
1145	B11	Kidney	6DD4	2907.09	54.857	2.45	30.855	24.392	21.45	7.28	DD	0.785317	-0.619094	-0.328796	0.944401	DD	DD
1146	B11	Kidney	6DD4	3695.89	69.742	6.317	30.855	24.392	1.317	11.084	DD	0.941176	0.337917	-0.971398	0.237457	DD	DD
1147	B12	Kidney	6DD4	10474.7	200.72	10.45	27.019	24.384	5.45	19.314	DD	0.143493	0.989651	0.337144	-0.941453	DD	DD
1148	B12	Kidney	6DD4	6337.9	121.449	14.567	27.019	24.384	9.567	23.365	DD	-0.803857	0.594823	0.98623	-0.16538	DD	DD
1149	B12	Kidney	6DD4	3953.42	75.757	18.283	27.019	24.384	13.283	3.024	DD	-0.944089	-0.329691	0.702739	0.711448	DD	DD
1150	B12	Kidney	6DD4	2648.51	50.752	22.4	27.019	24.384	17.4	7.075	DD	-0.156434	-0.987688	-0.277827	0.960631	DD	DD
1151	B12	Kidney	6DD4	2956.01	56.644	2.45	27.019	24.384	21.45	11.062	DD	0.785317	-0.619094	-0.969974	0.243209	DD	DD
1152	B12	Kidney	6DD4	4940.92	94.679	6.317	27.019	24.384	1.317	15.245	DD	0.941176	0.337917	-0.660274	-0.751024	DD	DD
1153	B01	Liver	6DD4	10498.1	143.987	9.917	26.333	24.47	4.917	19.438	DD	0.279829	0.96005	0.367655	-0.929962	DD	DD
1154	B01	Liver	6DD4	6826.84	93.633	13.917	26.333	24.47	8.917	23.361	DD	-0.691513	0.722364	0.986048	-0.166461	DD	DD
1155	B01	Liver	6DD4	3454.93	47.386	17.8	26.333	24.47	12.8	3.17	DD	-0.978148	-0.207912	0.674968	0.737847	DD	DD
1156	B01	Liver	6DD4	4160.61	57.065	21.9	26.333	24.47	16.9	7.191	DD	-0.284015	-0.95882	-0.306797	0.951775	DD	DD
1157	B01	Liver	6DD4	5713.56	78.364	1.967	26.333	24.47	20.967	11.18	DD	0.700909	-0.71325	-0.977023	0.213134	DD	DD
1158	B01	Liver	6DD4	13092.1	179.564	5.85	26.333	24.47	0.85	15.45	DD	0.975342	0.220697	-0.619184	-0.785246	DD	DD
1159	B02	Liver	6DD4	10287.4	84.944	9.917	16.639	24.724	4.917	4.772	DD	0.279829	0.96005	0.316021	0.948752	DD	DD
1160	B02	Liver	6DD4	8185.55	67.589	13.917	16.639	24.724	8.917	8.655	DD	-0.691513	0.722364	-0.640376	0.768062	DD	DD
1161	B02	Liver	6DD4	8999.96	74.314	17.8	16.639	24.724	12.8	13.127	DD	-0.978148	-0.207912	-0.956764	-0.290864	DD	DD
1162	B02	Liver	6DD4	15468.7	127.727	21.9	16.639	24.724	16.9	17.107	DD	-0.284015	-0.95882	-0.231612	-0.972808	DD	DD
1163	B02	Liver	6DD4	15735.7	129.931	1.967	16.639	24.724	20.967	21.055	DD	0.700909	-0.71325	0.717166	-0.696902	DD	DD
1164	B02	Liver	6DD4	13987.3	115.495	5.85	16.639	24.724	0.85	0.824	DD	0.975342	0.220697	0.976805	0.214131	DD	DD
1165	B03	Liver	6DD4	12622.5	96.635	10.083	28.122	24.53	5.083	17.833	DD	0.237686	0.971342	-0.0437384	-0.999043	DD	DD
1166	B03	Liver	6DD4	25331.9	193.936	14.017	28.122	24.53	9.017	21.681	DD	-0.710185	0.704015	0.82134	-0.570439	DD	DD
1167	B03	Liver	6DD4	15847.6	121.326	17.867	28.122	24.53	12.867	1.448	DD	-0.97437	-0.224951	0.92899	0.370105	DD	DD
1168	B03	Liver	6DD4	5087.17	38.946	21.967	28.122	24.53	16.967	5.46	DD	-0.267238	-0.96363	0.141004	0.990009	DD	DD
1169	B03	Liver	6DD4	6950.65	53.213	2.033	28.122	24.53	21.033	9.438	DD	0.71325	-0.700909	-0.783442	0.621465	DD	DD
1170	B03	Liver	6DD4	12532.1	95.943	5.967	28.122	24.53	0.967	13.805	DD	0.968148	0.25038	-0.890399	-0.455181	DD	DD
1171	B04	Liver	6DD4	18769	100.15	10.083	16.019	24.516	5.083	5.684	DD	0.237686	0.971342	0.0826983	0.996575	DD	DD
1172	B04	Liver	6DD4	7377.71	39.367	14.017	16.019	24.516	9.017	9.534	DD	-0.710185	0.704015	-0.798786	0.601615	DD	DD
1173	B04	Liver	6DD4	17828.6	95.131	17.867	16.019	24.516	12.867	13.808	DD	-0.97437	-0.224951	-0.89	-0.45596	DD	DD
1174	B04	Liver	6DD4	22329.3	119.147	21.967	16.019	24.516	16.967	17.822	DD	-0.267238	-0.96363	-0.0465461	-0.998916	DD	DD
1175	B04	Liver	6DD4	32848.3	175.275	2.033	16.019	24.516	21.033	21.803	DD	0.71325	-0.700909	0.839127	-0.543935	DD	DD
1176	B04	Liver	6DD4	13293.1	70.93	5.967	16.019	24.516	0.967	1.654	DD	0.968148	0.25038	0.907732	0.41955	DD	DD
1177	B05	Liver	6DD4	13190.9	109.868	10.183	30.002	24.629	5.183	16.075	DD	0.212178	0.977231	-0.482986	-0.875628	DD	DD
1178	B05	Liver	6DD4	20642.6	171.935	14.15	30.002	24.629	9.15	19.94	DD	-0.734323	0.678801	0.486339	-0.87377	DD	DD
1179	B05	Liver	6DD4	12179.9	101.448	17.933	30.002	24.629	12.933	23.627	DD	-0.970296	-0.241922	0.99523	-0.0975607	DD	DD
1180	B05	Liver	6DD4	9429.08	78.536	22.05	30.002	24.629	17.05	3.638	DD	-0.246153	-0.969231	0.579642	0.814871	DD	DD
1181	B05	Liver	6DD4	6713.61	55.919	2.133	30.002	24.629	21.133	7.617	DD	0.731354	-0.681998	-0.410891	0.911685	DD	DD
1182	B05	Liver	6DD4	9880.29	82.294	6.033	30.002	24.629	1.033	12.031	DD	0.96363	0.267238	-0.999968	-0.00800769	DD	DD
1183	B06	Liver	6DD4	17225.5	96.235	10.183	9.36	24.461	5.183	12.808	DD	0.212178	0.977231	-0.97772	-0.209914	DD	DD
1184	B06	Liver	6DD4	25498	142.452	14.15	9.36	24.461	9.15	16.7	DD	-0.734323	0.678801	-0.33387	-0.942619	DD	DD
1185	B06	Liver	6DD4	16340.4	91.291	17.933	9.36	24.461	12.933	20.412	DD	-0.970296	-0.241922	0.590279	-0.807199	DD	DD
1186	B06	Liver	6DD4	16618.2	92.843	22.05	9.36	24.461	17.05	0.451	DD	-0.246153	-0.969231	0.993041	0.117768	DD	DD
1187	B06	Liver	6DD4	16073.5	89.799	2.133	9.36	24.461	21.133	4.457	DD	0.731354	-0.681998	0.392992	0.919542	DD	DD
1188	B06	Liver	6DD4	15640.6	87.381	6.033	9.36	24.461	1.033	8.284	DD	0.96363	0.267238	-0.562904	0.826522	DD	DD
1189	B07	Liver	6DD4	10970.3	94.839	10.25	21.714	24.402	5.25	0.33	DD	0.19509	0.980785	0.99628	0.086175	DD	DD
1190	B07	Liver	6DD4	6981.49	60.356	14.3	21.714	24.402	9.3	4.313	DD	-0.760406	0.649448	0.427464	0.904032	DD	DD
1191	B07	Liver	6DD4	5737.86	49.605	18.117	21.714	24.402	13.117	8.067	DD	-0.957571	-0.288196	-0.515046	0.857163	DD	DD
1192	B07	Liver	6DD4	12500.6	108.069	22.15	21.714	24.402	17.15	12.429	DD	-0.220697	-0.975342	-0.993705	-0.112029	DD	DD
1193	B07	Liver	6DD4	18711.4	161.762	2.317	21.714	24.402	21.317	16.527	DD	0.763232	-0.646124	-0.376174	-0.926549	DD	DD
1194	B07	Liver	6DD4	14501.6	125.369	6.133	21.714	24.402	1.133	20.281	DD	0.956305	0.292372	0.562234	-0.826978	DD	DD
1195	B08	Liver	6DD4	17122.9	111.915	10.25	26.102	24.364	5.25	20.026	DD	0.19509	0.980785	0.505972	-0.86255	DD	DD
1196	B08	Liver	6DD4	15324.1	100.158	14.3	26.102	24.364	9.3	0.016	DD	-0.760406	0.649448	0.999991	0.0041663	DD	DD
1197	B08	Liver	6DD4	7395.77	48.339	18.117	26.102	24.364	13.117	3.776	DD	-0.957571	-0.288196	0.549988	0.835172	DD	DD
1198	B08	Liver	6DD4	7797.72	50.966	22.15	26.102	24.364	17.15	7.749	DD	-0.220697	-0.975342	-0.441981	0.897024	DD	DD
1199	B08	Liver	6DD4	23522.1	153.741	2.317	26.102	24.364	21.317	12.212	DD	0.763232	-0.646124	-0.998467	-0.0553495	DD	DD
1200	B08	Liver	6DD4	20636.6	134.881	6.133	26.102	24.364	1.133	15.971	DD	0.956305	0.292372	-0.506515	-0.862231	DD	DD
1201	B09	Liver	6DD4	4994.18	77.54	10.367	10.688	24.604	5.367	11.098	DD	0.165048	0.986286	-0.972231	0.234025	DD	DD
1202	B09	Liver	6DD4	10072.1	156.381	14.5	10.688	24.604	9.5	15.718	DD	-0.793353	0.608761	-0.562414	-0.826856	DD	DD
1203	B09	Liver	6DD4	4388.52	68.137	18.217	10.688	24.604	13.217	19.344	DD	-0.949699	-0.313164	0.344632	-0.938738	DD	DD
1204	B09	Liver	6DD4	6272.15	97.382	22.317	10.688	24.604	17.317	23.343	DD	-0.177944	-0.984041	0.98526	-0.171061	DD	DD
1205	B09	Liver	6DD4	8876.87	137.823	2.383	10.688	24.604	21.383	3.31	DD	0.774393	-0.632705	0.647404	0.762147	DD	DD
1206	B09	Liver	6DD4	4040.78	62.738	6.267	10.688	24.604	1.267	7.098	DD	0.945519	0.325568	-0.283592	0.958945	DD	DD
1207	B10	Liver	6DD4	17593.2	120.381	10.367	29.737	24.623	5.367	16.513	DD	0.165048	0.986286	-0.379587	-0.925156	DD	DD
1208	B10	Liver	6DD4	24071.5	164.708	14.5	29.737	24.623	9.5	20.541	DD	-0.793353	0.608761	0.617343	-0.786694	DD	DD
1209	B10	Liver	6DD4	16464.6	112.658	18.217	29.737	24.623	13.217	0.164	DD	-0.949699	-0.313164	0.999078	0.0429407	DD	DD
1210	B10	Liver	6DD4	6669.46	45.635	22.317	29.737	24.623	17.317	4.16	DD	-0.177944	-0.984041	0.463231	0.886238	DD	DD
1211	B10	Liver	6DD4	11447.6	78.33	2.383	29.737	24.623	21.383	8.124	DD	0.774393	-0.632705	-0.527846	0.84934	DD	DD
1212	B10	Liver	6DD4	11441.5	78.288	6.267	29.737	24.623	1.267	12.517	DD	0.945519	0.325568	-0.990869	-0.134829	DD	DD
1213	B11	Liver	6DD4	29714.1	144.568	10.45	30.855	24.392	5.45	15.537	DD	0.143493	0.989651	-0.601071	-0.799195	DD	DD
1214	B11	Liver	6DD4	39061.3	190.045	14.567	30.855	24.392	9.567	19.587	DD	-0.803857	0.594823	0.403718	-0.914884	DD	DD
1215	B11	Liver	6DD4	20652.5	100.481	18.283	30.855	24.392	13.283	23.244	DD	-0.944089	-0.329691	0.980494	-0.19655	DD	DD
1216	B11	Liver	6DD4	7371.56	35.865	22.4	30.855	24.392	17.4	3.295	DD	-0.156434	-0.987688	0.65048	0.759523	DD	DD
1217	B11	Liver	6DD4	10834.7	52.714	2.45	30.855	24.392	21.45	7.28	DD	0.785317	-0.619094	-0.328796	0.944401	DD	DD
1218	B11	Liver	6DD4	15687.8	76.326	6.317	30.855	24.392	1.317	11.084	DD	0.941176	0.337917	-0.971398	0.237457	DD	DD
1219	B12	Liver	6DD4	20939.9	108.585	10.45	27.019	24.384	5.45	19.314	DD	0.143493	0.989651	0.337144	-0.941453	DD	DD
1220	B12	Liver	6DD4	34323.2	177.985	14.567	27.019	24.384	9.567	23.365	DD	-0.803857	0.594823	0.98623	-0.16538	DD	DD
1221	B12	Liver	6DD4	20055.4	103.998	18.283	27.019	24.384	13.283	3.024	DD	-0.944089	-0.329691	0.702739	0.711448	DD	DD
1222	B12	Liver	6DD4	12664.2	65.671	22.4	27.019	24.384	17.4	7.075	DD	-0.156434	-0.987688	-0.277827	0.960631	DD	DD
1223	B12	Liver	6DD4	13011.9	67.474	2.45	27.019	24.384	21.45	11.062	DD	0.785317	-0.619094	-0.969974	0.243209	DD	DD
1224	B12	Liver	6DD4	14711.4	76.287	6.317	27.019	24.384	1.317	15.245	DD	0.941176	0.337917	-0.660274	-0.751024	DD	DD
1225	B01	Submandibular Gland	6DD4	4462.58	166.763	9.917	26.333	24.47	4.917	19.438	DD	0.279829	0.96005	0.367655	-0.929962	DD	DD
1226	B01	Submandibular Gland	6DD4	4560.04	170.405	13.917	26.333	24.47	8.917	23.361	DD	-0.691513	0.722364	0.986048	-0.166461	DD	DD
1227	B01	Submandibular Gland	6DD4	1780.54	66.537	17.8	26.333	24.47	12.8	3.17	DD	-0.978148	-0.207912	0.674968	0.737847	DD	DD
1228	B01	Submandibular Gland	6DD4	898.46	33.575	21.9	26.333	24.47	16.9	7.191	DD	-0.284015	-0.95882	-0.306797	0.951775	DD	DD
1229	B01	Submandibular Gland	6DD4	1346.38	50.313	1.967	26.333	24.47	20.967	11.18	DD	0.700909	-0.71325	-0.977023	0.213134	DD	DD
1230	B01	Submandibular Gland	6DD4	3008.02	112.407	5.85	26.333	24.47	0.85	15.45	DD	0.975342	0.220697	-0.619184	-0.785246	DD	DD
1231	B02	Submandibular Gland	6DD4	1631.42	56.486	9.917	16.639	24.724	4.917	4.772	DD	0.279829	0.96005	0.316021	0.948752	DD	DD
1232	B02	Submandibular Gland	6DD4	1550.15	53.672	13.917	16.639	24.724	8.917	8.655	DD	-0.691513	0.722364	-0.640376	0.768062	DD	DD
1233	B02	Submandibular Gland	6DD4	2851.89	98.744	17.8	16.639	24.724	12.8	13.127	DD	-0.978148	-0.207912	-0.956764	-0.290864	DD	DD
1234	B02	Submandibular Gland	6DD4	3593.96	124.437	21.9	16.639	24.724	16.9	17.107	DD	-0.284015	-0.95882	-0.231612	-0.972808	DD	DD
1235	B02	Submandibular Gland	6DD4	5743.78	198.873	1.967	16.639	24.724	20.967	21.055	DD	0.700909	-0.71325	0.717166	-0.696902	DD	DD
1236	B02	Submandibular Gland	6DD4	1957.8	67.787	5.85	16.639	24.724	0.85	0.824	DD	0.975342	0.220697	0.976805	0.214131	DD	DD
1237	B03	Submandibular Gland	6DD4	3885.88	127.606	10.083	28.122	24.53	5.083	17.833	DD	0.237686	0.971342	-0.0437384	-0.999043	DD	DD
1238	B03	Submandibular Gland	6DD4	6437.32	211.392	14.017	28.122	24.53	9.017	21.681	DD	-0.710185	0.704015	0.82134	-0.570439	DD	DD
1239	B03	Submandibular Gland	6DD4	1413	46.401	17.867	28.122	24.53	12.867	1.448	DD	-0.97437	-0.224951	0.92899	0.370105	DD	DD
1240	B03	Submandibular Gland	6DD4	1298.51	42.641	21.967	28.122	24.53	16.967	5.46	DD	-0.267238	-0.96363	0.141004	0.990009	DD	DD
1241	B03	Submandibular Gland	6DD4	2329.82	76.508	2.033	28.122	24.53	21.033	9.438	DD	0.71325	-0.700909	-0.783442	0.621465	DD	DD
1242	B03	Submandibular Gland	6DD4	2906.72	95.452	5.967	28.122	24.53	0.967	13.805	DD	0.968148	0.25038	-0.890399	-0.455181	DD	DD
1243	B04	Submandibular Gland	6DD4	977.605	19.969	10.083	16.019	24.516	5.083	5.684	DD	0.237686	0.971342	0.0826983	0.996575	DD	DD
1244	B04	Submandibular Gland	6DD4	1550.45	31.67	14.017	16.019	24.516	9.017	9.534	DD	-0.710185	0.704015	-0.798786	0.601615	DD	DD
1245	B04	Submandibular Gland	6DD4	8255.56	168.629	17.867	16.019	24.516	12.867	13.808	DD	-0.97437	-0.224951	-0.89	-0.45596	DD	DD
1246	B04	Submandibular Gland	6DD4	9989.7	204.051	21.967	16.019	24.516	16.967	17.822	DD	-0.267238	-0.96363	-0.0465461	-0.998916	DD	DD
1247	B04	Submandibular Gland	6DD4	7032.8	143.653	2.033	16.019	24.516	21.033	21.803	DD	0.71325	-0.700909	0.839127	-0.543935	DD	DD
1248	B04	Submandibular Gland	6DD4	1567.98	32.028	5.967	16.019	24.516	0.967	1.654	DD	0.968148	0.25038	0.907732	0.41955	DD	DD
1249	B05	Submandibular Gland	6DD4	8965.41	153.711	10.183	30.002	24.629	5.183	16.075	DD	0.212178	0.977231	-0.482986	-0.875628	DD	DD
1250	B05	Submandibular Gland	6DD4	12288.4	210.684	14.15	30.002	24.629	9.15	19.94	DD	-0.734323	0.678801	0.486339	-0.87377	DD	DD
1251	B05	Submandibular Gland	6DD4	7885.06	135.188	17.933	30.002	24.629	12.933	23.627	DD	-0.970296	-0.241922	0.99523	-0.0975607	DD	DD
1252	B05	Submandibular Gland	6DD4	1522.31	26.1	22.05	30.002	24.629	17.05	3.638	DD	-0.246153	-0.969231	0.579642	0.814871	DD	DD
1253	B05	Submandibular Gland	6DD4	830.786	14.244	2.133	30.002	24.629	21.133	7.617	DD	0.731354	-0.681998	-0.410891	0.911685	DD	DD
1254	B05	Submandibular Gland	6DD4	3503.89	60.074	6.033	30.002	24.629	1.033	12.031	DD	0.96363	0.267238	-0.999968	-0.00800769	DD	DD
1255	B06	Submandibular Gland	6DD4	4407.7	73.974	10.183	9.36	24.461	5.183	12.808	DD	0.212178	0.977231	-0.97772	-0.209914	DD	DD
1256	B06	Submandibular Gland	6DD4	9829.35	164.964	14.15	9.36	24.461	9.15	16.7	DD	-0.734323	0.678801	-0.33387	-0.942619	DD	DD
1257	B06	Submandibular Gland	6DD4	11116.1	186.56	17.933	9.36	24.461	12.933	20.412	DD	-0.970296	-0.241922	0.590279	-0.807199	DD	DD
1258	B06	Submandibular Gland	6DD4	7915.73	132.848	22.05	9.36	24.461	17.05	0.451	DD	-0.246153	-0.969231	0.993041	0.117768	DD	DD
1259	B06	Submandibular Gland	6DD4	1479.36	24.828	2.133	9.36	24.461	21.133	4.457	DD	0.731354	-0.681998	0.392992	0.919542	DD	DD
1260	B06	Submandibular Gland	6DD4	1002.62	16.827	6.033	9.36	24.461	1.033	8.284	DD	0.96363	0.267238	-0.562904	0.826522	DD	DD
1261	B07	Submandibular Gland	6DD4	8457.35	137.608	10.25	21.714	24.402	5.25	0.33	DD	0.19509	0.980785	0.99628	0.086175	DD	DD
1262	B07	Submandibular Gland	6DD4	3045.78	49.557	14.3	21.714	24.402	9.3	4.313	DD	-0.760406	0.649448	0.427464	0.904032	DD	DD
1263	B07	Submandibular Gland	6DD4	1666.96	27.123	18.117	21.714	24.402	13.117	8.067	DD	-0.957571	-0.288196	-0.515046	0.857163	DD	DD
1264	B07	Submandibular Gland	6DD4	5618.8	91.422	22.15	21.714	24.402	17.15	12.429	DD	-0.220697	-0.975342	-0.993705	-0.112029	DD	DD
1265	B07	Submandibular Gland	6DD4	8783.1	142.908	2.317	21.714	24.402	21.317	16.527	DD	0.763232	-0.646124	-0.376174	-0.926549	DD	DD
1266	B07	Submandibular Gland	6DD4	9303.96	151.383	6.133	21.714	24.402	1.133	20.281	DD	0.956305	0.292372	0.562234	-0.826978	DD	DD
1267	B08	Submandibular Gland	6DD4	8098.49	170.491	10.25	26.102	24.364	5.25	20.026	DD	0.19509	0.980785	0.505972	-0.86255	DD	DD
1268	B08	Submandibular Gland	6DD4	7288.42	153.437	14.3	26.102	24.364	9.3	0.016	DD	-0.760406	0.649448	0.999991	0.0041663	DD	DD
1269	B08	Submandibular Gland	6DD4	2762.19	58.15	18.117	26.102	24.364	13.117	3.776	DD	-0.957571	-0.288196	0.549988	0.835172	DD	DD
1270	B08	Submandibular Gland	6DD4	1117.19	23.519	22.15	26.102	24.364	17.15	7.749	DD	-0.220697	-0.975342	-0.441981	0.897024	DD	DD
1271	B08	Submandibular Gland	6DD4	3802.27	80.046	2.317	26.102	24.364	21.317	12.212	DD	0.763232	-0.646124	-0.998467	-0.0553495	DD	DD
1272	B08	Submandibular Gland	6DD4	5432.01	114.356	6.133	26.102	24.364	1.133	15.971	DD	0.956305	0.292372	-0.506515	-0.862231	DD	DD
1273	B09	Submandibular Gland	6DD4	1750.8	33.354	10.367	10.688	24.604	5.367	11.098	DD	0.165048	0.986286	-0.972231	0.234025	DD	DD
1274	B09	Submandibular Gland	6DD4	14536.9	276.939	14.5	10.688	24.604	9.5	15.718	DD	-0.793353	0.608761	-0.562414	-0.826856	DD	DD
1275	B09	Submandibular Gland	6DD4	6320.36	120.408	18.217	10.688	24.604	13.217	19.344	DD	-0.949699	-0.313164	0.344632	-0.938738	DD	DD
1276	B09	Submandibular Gland	6DD4	5855.44	111.551	22.317	10.688	24.604	17.317	23.343	DD	-0.177944	-0.984041	0.98526	-0.171061	DD	DD
1277	B09	Submandibular Gland	6DD4	2212.15	42.143	2.383	10.688	24.604	21.383	3.31	DD	0.774393	-0.632705	0.647404	0.762147	DD	DD
1278	B09	Submandibular Gland	6DD4	819.143	15.605	6.267	10.688	24.604	1.267	7.098	DD	0.945519	0.325568	-0.283592	0.958945	DD	DD
1279	B10	Submandibular Gland	6DD4	5972.62	187.698	10.367	29.737	24.623	5.367	16.513	DD	0.165048	0.986286	-0.379587	-0.925156	DD	DD
1280	B10	Submandibular Gland	6DD4	5971.47	187.662	14.5	29.737	24.623	9.5	20.541	DD	-0.793353	0.608761	0.617343	-0.786694	DD	DD
1281	B10	Submandibular Gland	6DD4	2690.76	84.561	18.217	29.737	24.623	13.217	0.164	DD	-0.949699	-0.313164	0.999078	0.0429407	DD	DD
1282	B10	Submandibular Gland	6DD4	1154.95	36.296	22.317	29.737	24.623	17.317	4.16	DD	-0.177944	-0.984041	0.463231	0.886238	DD	DD
1283	B10	Submandibular Gland	6DD4	1349.88	42.422	2.383	29.737	24.623	21.383	8.124	DD	0.774393	-0.632705	-0.527846	0.84934	DD	DD
1284	B10	Submandibular Gland	6DD4	1952.49	61.36	6.267	29.737	24.623	1.267	12.517	DD	0.945519	0.325568	-0.990869	-0.134829	DD	DD
1285	B11	Submandibular Gland	6DD4	9980.59	132.116	10.45	30.855	24.392	5.45	15.537	DD	0.143493	0.989651	-0.601071	-0.799195	DD	DD
1286	B11	Submandibular Gland	6DD4	19324.5	255.803	14.567	30.855	24.392	9.567	19.587	DD	-0.803857	0.594823	0.403718	-0.914884	DD	DD
1287	B11	Submandibular Gland	6DD4	8990.62	119.011	18.283	30.855	24.392	13.283	23.244	DD	-0.944089	-0.329691	0.980494	-0.19655	DD	DD
1288	B11	Submandibular Gland	6DD4	2551.24	33.771	22.4	30.855	24.392	17.4	3.295	DD	-0.156434	-0.987688	0.65048	0.759523	DD	DD
1289	B11	Submandibular Gland	6DD4	1547.4	20.483	2.45	30.855	24.392	21.45	7.28	DD	0.785317	-0.619094	-0.328796	0.944401	DD	DD
1290	B11	Submandibular Gland	6DD4	2932.28	38.815	6.317	30.855	24.392	1.317	11.084	DD	0.941176	0.337917	-0.971398	0.237457	DD	DD
1291	B12	Submandibular Gland	6DD4	11716.4	141.995	10.45	27.019	24.384	5.45	19.314	DD	0.143493	0.989651	0.337144	-0.941453	DD	DD
1292	B12	Submandibular Gland	6DD4	14986.2	181.623	14.567	27.019	24.384	9.567	23.365	DD	-0.803857	0.594823	0.98623	-0.16538	DD	DD
1293	B12	Submandibular Gland	6DD4	3950.56	47.878	18.283	27.019	24.384	13.283	3.024	DD	-0.944089	-0.329691	0.702739	0.711448	DD	DD
1294	B12	Submandibular Gland	6DD4	1615.37	19.577	22.4	27.019	24.384	17.4	7.075	DD	-0.156434	-0.987688	-0.277827	0.960631	DD	DD
1295	B12	Submandibular Gland	6DD4	5163.29	62.575	2.45	27.019	24.384	21.45	11.062	DD	0.785317	-0.619094	-0.969974	0.243209	DD	DD
1296	B12	Submandibular Gland	6DD4	12075.9	146.352	6.317	27.019	24.384	1.317	15.245	DD	0.941176	0.337917	-0.660274	-0.751024	DD	DD
1297	B01	Kidney	7DD5_Day_Fed	5149.2	176.218	18	8.01	24.073	1	21.96	DD	0.965926	0.258819	0.860688	-0.509133	DD	DD
1298	B01	Kidney	7DD5_Day_Fed	3552.12	121.562	21.967	8.01	24.073	4.967	1.914	DD	0.267238	0.96363	0.877039	0.480419	DD	DD
1299	B01	Kidney	7DD5_Day_Fed	1755.08	60.063	1.883	8.01	24.073	8.883	5.819	DD	-0.685183	0.728371	0.0473858	0.998877	DD	DD
1300	B01	Kidney	7DD5_Day_Fed	1226.43	41.971	5.95	8.01	24.073	12.95	9.873	DD	-0.969231	-0.246153	-0.848956	0.528463	DD	DD
1301	B01	Kidney	7DD5_Day_Fed	1999.92	68.442	9.95	8.01	24.073	16.95	13.934	DD	-0.27144	-0.962455	-0.874523	-0.484984	DD	DD
1302	B01	Kidney	7DD5_Day_Fed	3849.67	131.744	13.967	8.01	24.073	20.967	17.939	DD	0.700909	-0.71325	-0.0160905	-0.999871	DD	DD
1303	B02	Kidney	7DD5_Day_Fed	9620.26	187.298	18	5.109	24.375	1	0.692	DD	0.965926	0.258819	0.983617	0.18027	DD	DD
1304	B02	Kidney	7DD5_Day_Fed	6493.3	126.419	21.967	5.109	24.375	4.967	4.598	DD	0.267238	0.96363	0.358854	0.933394	DD	DD
1305	B02	Kidney	7DD5_Day_Fed	3742.55	72.864	1.883	5.109	24.375	8.883	8.454	DD	-0.685183	0.728371	-0.599253	0.80056	DD	DD
1306	B02	Kidney	7DD5_Day_Fed	2410.86	46.937	5.95	5.109	24.375	12.95	12.828	DD	-0.969231	-0.246153	-0.976612	-0.215008	DD	DD
1307	B02	Kidney	7DD5_Day_Fed	2460.2	47.898	9.95	5.109	24.375	16.95	16.766	DD	-0.27144	-0.962455	-0.31742	-0.948285	DD	DD
1308	B02	Kidney	7DD5_Day_Fed	6090.87	118.584	13.967	5.109	24.375	20.967	20.721	DD	0.700909	-0.71325	0.653634	-0.756811	DD	DD
1309	B03	Kidney	7DD5_Day_Fed	4676.02	169.139	18.1	6.378	23.98	1.1	23.732	DD	0.95882	0.284015	0.997534	-0.0701863	DD	DD
1310	B03	Kidney	7DD5_Day_Fed	2142.03	77.481	22.033	6.378	23.98	5.033	3.668	DD	0.25038	0.968148	0.573232	0.819393	DD	DD
1311	B03	Kidney	7DD5_Day_Fed	1467.58	53.085	1.983	6.378	23.98	8.983	7.622	DD	-0.704015	0.710185	-0.411881	0.911238	DD	DD
1312	B03	Kidney	7DD5_Day_Fed	2174.47	78.654	6.05	6.378	23.98	13.05	11.692	DD	-0.962455	-0.27144	-0.996742	0.0806608	DD	DD
1313	B03	Kidney	7DD5_Day_Fed	2044.87	73.966	10.05	6.378	23.98	17.05	15.675	DD	-0.246153	-0.969231	-0.571781	-0.820407	DD	DD
1314	B03	Kidney	7DD5_Day_Fed	4082.61	147.675	14.05	6.378	23.98	21.05	19.678	DD	0.716302	-0.69779	0.425386	-0.905012	DD	DD
1315	B04	Kidney	7DD5_Day_Fed	7611.32	232.821	18.1	29.824	24.611	1.1	23.971	DD	0.95882	0.284015	0.999972	-0.00754285	DD	DD
1316	B04	Kidney	7DD5_Day_Fed	2842.41	86.946	22.033	29.824	24.611	5.033	3.807	DD	0.25038	0.968148	0.543133	0.839647	DD	DD
1317	B04	Kidney	7DD5_Day_Fed	2204.18	67.423	1.983	29.824	24.611	8.983	7.659	DD	-0.704015	0.710185	-0.420746	0.907179	DD	DD
1318	B04	Kidney	7DD5_Day_Fed	1595.35	48.8	6.05	29.824	24.611	13.05	12.22	DD	-0.962455	-0.27144	-0.998336	-0.0576656	DD	DD
1319	B04	Kidney	7DD5_Day_Fed	1965.3	60.116	10.05	29.824	24.611	17.05	16.121	DD	-0.246153	-0.969231	-0.472304	-0.881436	DD	DD
1320	B04	Kidney	7DD5_Day_Fed	3396.48	103.894	14.05	29.824	24.611	21.05	20.022	DD	0.716302	-0.69779	0.504923	-0.863164	DD	DD
1321	B05	Kidney	7DD5_Day_Fed	4129.89	149.539	18.167	23.641	24.806	1.167	5.924	DD	0.953717	0.300706	0.0198363	0.999803	DD	DD
1322	B05	Kidney	7DD5_Day_Fed	1985.99	71.911	22.15	23.641	24.806	5.15	9.778	DD	0.220697	0.975342	-0.835544	0.549423	DD	DD
1323	B05	Kidney	7DD5_Day_Fed	2580.79	93.448	2.033	23.641	24.806	9.033	14.315	DD	-0.71325	0.700909	-0.821904	-0.569627	DD	DD
1324	B05	Kidney	7DD5_Day_Fed	2538.52	91.917	6.15	23.641	24.806	13.15	18.298	DD	-0.95502	-0.296542	0.0779091	-0.99696	DD	DD
1325	B05	Kidney	7DD5_Day_Fed	2704.12	97.913	10.15	23.641	24.806	17.15	22.168	DD	-0.220697	-0.975342	0.887167	-0.461448	DD	DD
1326	B05	Kidney	7DD5_Day_Fed	2631.19	95.273	14.167	23.641	24.806	21.167	2.054	DD	0.737277	-0.67559	0.85885	0.512228	DD	DD
1327	B06	Kidney	7DD5_Day_Fed	3886.77	158.534	18.167	23.723	24.62	1.167	5.979	DD	0.953717	0.300706	0.00550627	0.999985	DD	DD
1328	B06	Kidney	7DD5_Day_Fed	1656.37	67.56	22.15	23.723	24.62	5.15	9.862	DD	0.220697	0.975342	-0.847401	0.530953	DD	DD
1329	B06	Kidney	7DD5_Day_Fed	1810.51	73.847	2.033	23.723	24.62	9.033	14.252	DD	-0.71325	0.700909	-0.831202	-0.55597	DD	DD
1330	B06	Kidney	7DD5_Day_Fed	2057.36	83.916	6.15	23.723	24.62	13.15	18.265	DD	-0.95502	-0.296542	0.0692836	-0.997597	DD	DD
1331	B06	Kidney	7DD5_Day_Fed	1798.64	73.363	10.15	23.723	24.62	17.15	22.164	DD	-0.220697	-0.975342	0.886706	-0.462334	DD	DD
1332	B06	Kidney	7DD5_Day_Fed	3500.48	142.778	14.167	23.723	24.62	21.167	2.08	DD	0.737277	-0.67559	0.855408	0.517955	DD	DD
1333	B07	Kidney	7DD5_Day_Fed	5008.18	234.199	18.333	3.515	24.193	1.333	2.701	DD	0.939693	0.34202	0.760295	0.649578	DD	DD
1334	B07	Kidney	7DD5_Day_Fed	2152.14	100.641	22.267	3.515	24.193	5.267	6.603	DD	0.190809	0.981627	-0.157123	0.987579	DD	DD
1335	B07	Kidney	7DD5_Day_Fed	1493.31	69.832	2.15	3.515	24.193	9.15	10.455	DD	-0.734323	0.678801	-0.919314	0.393524	DD	DD
1336	B07	Kidney	7DD5_Day_Fed	896.19	41.909	6.233	3.515	24.193	13.233	14.697	DD	-0.948324	-0.317305	-0.760913	-0.648854	DD	DD
1337	B07	Kidney	7DD5_Day_Fed	1430.77	66.908	10.283	3.515	24.193	17.283	18.715	DD	-0.186524	-0.98245	0.186034	-0.982543	DD	DD
1338	B07	Kidney	7DD5_Day_Fed	1849.97	86.511	14.25	3.515	24.193	21.25	22.65	DD	0.75184	-0.659346	0.938177	-0.346157	DD	DD
1339	B08	Kidney	7DD5_Day_Fed	3123.7	152.832	18.333	6.39	24.011	1.333	23.938	DD	0.939693	0.34202	0.999868	-0.0162315	DD	DD
1340	B08	Kidney	7DD5_Day_Fed	1844.8	90.26	22.267	6.39	24.011	5.267	3.87	DD	0.190809	0.981627	0.529274	0.848451	DD	DD
1341	B08	Kidney	7DD5_Day_Fed	1075.56	52.624	2.15	6.39	24.011	9.15	7.751	DD	-0.734323	0.678801	-0.442564	0.896737	DD	DD
1342	B08	Kidney	7DD5_Day_Fed	1047.7	51.26	6.233	6.39	24.011	13.233	11.833	DD	-0.948324	-0.317305	-0.999041	0.04379	DD	DD
1343	B08	Kidney	7DD5_Day_Fed	1910.45	93.472	10.283	6.39	24.011	17.283	15.892	DD	-0.186524	-0.98245	-0.524374	-0.851488	DD	DD
1344	B08	Kidney	7DD5_Day_Fed	3261.05	159.552	14.25	6.39	24.011	21.25	19.856	DD	0.75184	-0.659346	0.467117	-0.884195	DD	DD
1345	B09	Kidney	7DD5_Day_Fed	8421.65	212.95	18.417	25.535	24.588	1.417	4.478	DD	0.932008	0.362438	0.388095	0.921619	DD	DD
1346	B09	Kidney	7DD5_Day_Fed	3778.36	95.54	22.367	25.535	24.588	5.367	8.333	DD	0.165048	0.986286	-0.573525	0.819188	DD	DD
1347	B09	Kidney	7DD5_Day_Fed	1862.87	47.105	2.317	25.535	24.588	9.317	12.763	DD	-0.763232	0.646124	-0.980126	-0.198374	DD	DD
1348	B09	Kidney	7DD5_Day_Fed	2705.15	68.402	6.35	25.535	24.588	13.35	16.7	DD	-0.938191	-0.346117	-0.333898	-0.942609	DD	DD
1349	B09	Kidney	7DD5_Day_Fed	3070	77.628	10.367	25.535	24.588	17.367	20.62	DD	-0.165048	-0.986286	0.633421	-0.773808	DD	DD
1350	B09	Kidney	7DD5_Day_Fed	3890.49	98.375	14.367	25.535	24.588	21.367	0.524	DD	0.771625	-0.636078	0.990587	0.136881	DD	DD
1351	B10	Kidney	7DD5_Day_Fed	6408	237.556	18.417	14.349	24.39	1.417	16.003	DD	0.932008	0.362438	-0.499335	-0.866409	DD	DD
1352	B10	Kidney	7DD5_Day_Fed	3788.95	140.463	22.367	14.349	24.39	5.367	19.89	DD	0.165048	0.986286	0.474799	-0.880094	DD	DD
1353	B10	Kidney	7DD5_Day_Fed	2138.89	79.292	2.317	14.349	24.39	9.317	23.777	DD	-0.763232	0.646124	0.99829	-0.0584602	DD	DD
1354	B10	Kidney	7DD5_Day_Fed	1295.1	48.012	6.35	14.349	24.39	13.35	3.745	DD	-0.938191	-0.346117	0.556573	0.830799	DD	DD
1355	B10	Kidney	7DD5_Day_Fed	1015.3	37.639	10.367	14.349	24.39	17.367	7.698	DD	-0.165048	-0.986286	-0.429994	0.902832	DD	DD
1356	B10	Kidney	7DD5_Day_Fed	1538.6	57.039	14.367	14.349	24.39	21.367	12.018	DD	0.771625	-0.636078	-0.999989	-0.004637	DD	DD
1357	B11	Kidney	7DD5_Day_Fed	3936.57	166.667	18.5	20.701	24.536	1.5	9.322	DD	0.92388	0.382683	-0.764204	0.644975	DD	DD
1358	B11	Kidney	7DD5_Day_Fed	3132.59	132.627	22.467	20.701	24.536	5.467	13.727	DD	0.139173	0.990268	-0.899547	-0.436825	DD	DD
1359	B11	Kidney	7DD5_Day_Fed	1745.33	73.894	2.433	20.701	24.536	9.433	17.607	DD	-0.782608	0.622515	-0.102766	-0.994706	DD	DD
1360	B11	Kidney	7DD5_Day_Fed	1514.77	64.132	6.467	20.701	24.536	13.467	21.552	DD	-0.927184	-0.374607	0.801564	-0.597909	DD	DD
1361	B11	Kidney	7DD5_Day_Fed	1926.77	81.575	10.467	20.701	24.536	17.467	1.465	DD	-0.139173	-0.990268	0.927387	0.374102	DD	DD
1362	B11	Kidney	7DD5_Day_Fed	1915.65	81.105	14.467	20.701	24.536	21.467	5.377	DD	0.788011	-0.615661	0.162328	0.986737	DD	DD
1363	B12	Kidney	7DD5_Day_Fed	7255.47	179.487	18.5	8.191	24.142	1.5	22.248	DD	0.92388	0.382683	0.89666	-0.44272	DD	DD
1364	B12	Kidney	7DD5_Day_Fed	4624.69	114.406	22.467	8.191	24.142	5.467	2.192	DD	0.139173	0.990268	0.839874	0.542781	DD	DD
1365	B12	Kidney	7DD5_Day_Fed	2448.01	60.559	2.433	8.191	24.142	9.433	6.135	DD	-0.782608	0.622515	-0.0353174	0.999376	DD	DD
1366	B12	Kidney	7DD5_Day_Fed	2065.69	51.101	6.467	8.191	24.142	13.467	10.145	DD	-0.927184	-0.374607	-0.884327	0.466867	DD	DD
1367	B12	Kidney	7DD5_Day_Fed	3388.85	83.834	10.467	8.191	24.142	17.467	14.262	DD	-0.139173	-0.990268	-0.829723	-0.558175	DD	DD
1368	B12	Kidney	7DD5_Day_Fed	4471.32	110.612	14.467	8.191	24.142	21.467	18.239	DD	0.788011	-0.615661	0.0623988	-0.998051	DD	DD
1369	B01	Liver	7DD5_Day_Fed	17987.4	163.627	18	8.01	24.073	1	21.96	DD	0.965926	0.258819	0.860688	-0.509133	DD	DD
1370	B01	Liver	7DD5_Day_Fed	12038.2	109.509	21.967	8.01	24.073	4.967	1.914	DD	0.267238	0.96363	0.877039	0.480419	DD	DD
1371	B01	Liver	7DD5_Day_Fed	2637.15	23.99	1.883	8.01	24.073	8.883	5.819	DD	-0.685183	0.728371	0.0473858	0.998877	DD	DD
1372	B01	Liver	7DD5_Day_Fed	3119.73	28.379	5.95	8.01	24.073	12.95	9.873	DD	-0.969231	-0.246153	-0.848956	0.528463	DD	DD
1373	B01	Liver	7DD5_Day_Fed	8834.69	80.367	9.95	8.01	24.073	16.95	13.934	DD	-0.27144	-0.962455	-0.874523	-0.484984	DD	DD
1374	B01	Liver	7DD5_Day_Fed	21340.3	194.128	13.967	8.01	24.073	20.967	17.939	DD	0.700909	-0.71325	-0.0160905	-0.999871	DD	DD
1375	B02	Liver	7DD5_Day_Fed	24084.7	193.683	18	5.109	24.375	1	0.692	DD	0.965926	0.258819	0.983617	0.18027	DD	DD
1376	B02	Liver	7DD5_Day_Fed	10054.9	80.859	21.967	5.109	24.375	4.967	4.598	DD	0.267238	0.96363	0.358854	0.933394	DD	DD
1377	B02	Liver	7DD5_Day_Fed	5647.05	45.412	1.883	5.109	24.375	8.883	8.454	DD	-0.685183	0.728371	-0.599253	0.80056	DD	DD
1378	B02	Liver	7DD5_Day_Fed	3852.26	30.979	5.95	5.109	24.375	12.95	12.828	DD	-0.969231	-0.246153	-0.976612	-0.215008	DD	DD
1379	B02	Liver	7DD5_Day_Fed	7873.81	63.319	9.95	5.109	24.375	16.95	16.766	DD	-0.27144	-0.962455	-0.31742	-0.948285	DD	DD
1380	B02	Liver	7DD5_Day_Fed	23098.1	185.749	13.967	5.109	24.375	20.967	20.721	DD	0.700909	-0.71325	0.653634	-0.756811	DD	DD
1381	B03	Liver	7DD5_Day_Fed	13632.5	109.951	18.1	6.378	23.98	1.1	23.732	DD	0.95882	0.284015	0.997534	-0.0701863	DD	DD
1382	B03	Liver	7DD5_Day_Fed	24885.9	200.714	22.033	6.378	23.98	5.033	3.668	DD	0.25038	0.968148	0.573232	0.819393	DD	DD
1383	B03	Liver	7DD5_Day_Fed	9321.4	75.18	1.983	6.378	23.98	8.983	7.622	DD	-0.704015	0.710185	-0.411881	0.911238	DD	DD
1384	B03	Liver	7DD5_Day_Fed	3029.24	24.432	6.05	6.378	23.98	13.05	11.692	DD	-0.962455	-0.27144	-0.996742	0.0806608	DD	DD
1385	B03	Liver	7DD5_Day_Fed	7447.19	60.064	10.05	6.378	23.98	17.05	15.675	DD	-0.246153	-0.969231	-0.571781	-0.820407	DD	DD
1386	B03	Liver	7DD5_Day_Fed	16075.9	129.658	14.05	6.378	23.98	21.05	19.678	DD	0.716302	-0.69779	0.425386	-0.905012	DD	DD
1387	B04	Liver	7DD5_Day_Fed	21819.5	109.353	18.1	29.824	24.611	1.1	23.971	DD	0.95882	0.284015	0.999972	-0.00754285	DD	DD
1388	B04	Liver	7DD5_Day_Fed	20062.3	100.547	22.033	29.824	24.611	5.033	3.807	DD	0.25038	0.968148	0.543133	0.839647	DD	DD
1389	B04	Liver	7DD5_Day_Fed	7917.85	39.682	1.983	29.824	24.611	8.983	7.659	DD	-0.704015	0.710185	-0.420746	0.907179	DD	DD
1390	B04	Liver	7DD5_Day_Fed	3229.28	16.184	6.05	29.824	24.611	13.05	12.22	DD	-0.962455	-0.27144	-0.998336	-0.0576656	DD	DD
1391	B04	Liver	7DD5_Day_Fed	23104.3	115.793	10.05	29.824	24.611	17.05	16.121	DD	-0.246153	-0.969231	-0.472304	-0.881436	DD	DD
1392	B04	Liver	7DD5_Day_Fed	43585.9	218.441	14.05	29.824	24.611	21.05	20.022	DD	0.716302	-0.69779	0.504923	-0.863164	DD	DD
1393	B05	Liver	7DD5_Day_Fed	31188.7	157.049	18.167	23.641	24.806	1.167	5.924	DD	0.953717	0.300706	0.0198363	0.999803	DD	DD
1394	B05	Liver	7DD5_Day_Fed	18692.9	94.127	22.15	23.641	24.806	5.15	9.778	DD	0.220697	0.975342	-0.835544	0.549423	DD	DD
1395	B05	Liver	7DD5_Day_Fed	4056.29	20.425	2.033	23.641	24.806	9.033	14.315	DD	-0.71325	0.700909	-0.821904	-0.569627	DD	DD
1396	B05	Liver	7DD5_Day_Fed	9007.28	45.356	6.15	23.641	24.806	13.15	18.298	DD	-0.95502	-0.296542	0.0779091	-0.99696	DD	DD
1397	B05	Liver	7DD5_Day_Fed	30763.5	154.908	10.15	23.641	24.806	17.15	22.168	DD	-0.220697	-0.975342	0.887167	-0.461448	DD	DD
1398	B05	Liver	7DD5_Day_Fed	25446.4	128.134	14.167	23.641	24.806	21.167	2.054	DD	0.737277	-0.67559	0.85885	0.512228	DD	DD
1399	B06	Liver	7DD5_Day_Fed	26701	189.983	18.167	23.723	24.62	1.167	5.979	DD	0.953717	0.300706	0.00550627	0.999985	DD	DD
1400	B06	Liver	7DD5_Day_Fed	10315.1	73.394	22.15	23.723	24.62	5.15	9.862	DD	0.220697	0.975342	-0.847401	0.530953	DD	DD
1401	B06	Liver	7DD5_Day_Fed	8422.21	59.926	2.033	23.723	24.62	9.033	14.252	DD	-0.71325	0.700909	-0.831202	-0.55597	DD	DD
1402	B06	Liver	7DD5_Day_Fed	5538.15	39.405	6.15	23.723	24.62	13.15	18.265	DD	-0.95502	-0.296542	0.0692836	-0.997597	DD	DD
1403	B06	Liver	7DD5_Day_Fed	15381	109.439	10.15	23.723	24.62	17.15	22.164	DD	-0.220697	-0.975342	0.886706	-0.462334	DD	DD
1404	B06	Liver	7DD5_Day_Fed	17969.1	127.853	14.167	23.723	24.62	21.167	2.08	DD	0.737277	-0.67559	0.855408	0.517955	DD	DD
1405	B07	Liver	7DD5_Day_Fed	35001.9	179.458	18.333	3.515	24.193	1.333	2.701	DD	0.939693	0.34202	0.760295	0.649578	DD	DD
1406	B07	Liver	7DD5_Day_Fed	23628.5	121.145	22.267	3.515	24.193	5.267	6.603	DD	0.190809	0.981627	-0.157123	0.987579	DD	DD
1407	B07	Liver	7DD5_Day_Fed	3755.02	19.252	2.15	3.515	24.193	9.15	10.455	DD	-0.734323	0.678801	-0.919314	0.393524	DD	DD
1408	B07	Liver	7DD5_Day_Fed	4001.51	20.516	6.233	3.515	24.193	13.233	14.697	DD	-0.948324	-0.317305	-0.760913	-0.648854	DD	DD
1409	B07	Liver	7DD5_Day_Fed	17153.2	87.946	10.283	3.515	24.193	17.283	18.715	DD	-0.186524	-0.98245	0.186034	-0.982543	DD	DD
1410	B07	Liver	7DD5_Day_Fed	33485.5	171.683	14.25	3.515	24.193	21.25	22.65	DD	0.75184	-0.659346	0.938177	-0.346157	DD	DD
1411	B08	Liver	7DD5_Day_Fed	29682.6	125.465	18.333	6.39	24.011	1.333	23.938	DD	0.939693	0.34202	0.999868	-0.0162315	DD	DD
1412	B08	Liver	7DD5_Day_Fed	30241.6	127.828	22.267	6.39	24.011	5.267	3.87	DD	0.190809	0.981627	0.529274	0.848451	DD	DD
1413	B08	Liver	7DD5_Day_Fed	5458.81	23.074	2.15	6.39	24.011	9.15	7.751	DD	-0.734323	0.678801	-0.442564	0.896737	DD	DD
1414	B08	Liver	7DD5_Day_Fed	5819.35	24.598	6.233	6.39	24.011	13.233	11.833	DD	-0.948324	-0.317305	-0.999041	0.04379	DD	DD
1415	B08	Liver	7DD5_Day_Fed	30269.2	127.945	10.283	6.39	24.011	17.283	15.892	DD	-0.186524	-0.98245	-0.524374	-0.851488	DD	DD
1416	B08	Liver	7DD5_Day_Fed	40476.3	171.09	14.25	6.39	24.011	21.25	19.856	DD	0.75184	-0.659346	0.467117	-0.884195	DD	DD
1417	B09	Liver	7DD5_Day_Fed	22605.5	178.015	18.417	25.535	24.588	1.417	4.478	DD	0.932008	0.362438	0.388095	0.921619	DD	DD
1418	B09	Liver	7DD5_Day_Fed	12064.2	95.004	22.367	25.535	24.588	5.367	8.333	DD	0.165048	0.986286	-0.573525	0.819188	DD	DD
1419	B09	Liver	7DD5_Day_Fed	4165.38	32.802	2.317	25.535	24.588	9.317	12.763	DD	-0.763232	0.646124	-0.980126	-0.198374	DD	DD
1420	B09	Liver	7DD5_Day_Fed	7840.49	61.743	6.35	25.535	24.588	13.35	16.7	DD	-0.938191	-0.346117	-0.333898	-0.942609	DD	DD
1421	B09	Liver	7DD5_Day_Fed	10467.5	82.43	10.367	25.535	24.588	17.367	20.62	DD	-0.165048	-0.986286	0.633421	-0.773808	DD	DD
1422	B09	Liver	7DD5_Day_Fed	19048.7	150.006	14.367	25.535	24.588	21.367	0.524	DD	0.771625	-0.636078	0.990587	0.136881	DD	DD
1423	B10	Liver	7DD5_Day_Fed	23420.2	166.249	18.417	14.349	24.39	1.417	16.003	DD	0.932008	0.362438	-0.499335	-0.866409	DD	DD
1424	B10	Liver	7DD5_Day_Fed	29573.1	209.926	22.367	14.349	24.39	5.367	19.89	DD	0.165048	0.986286	0.474799	-0.880094	DD	DD
1425	B10	Liver	7DD5_Day_Fed	5091.09	36.139	2.317	14.349	24.39	9.317	23.777	DD	-0.763232	0.646124	0.99829	-0.0584602	DD	DD
1426	B10	Liver	7DD5_Day_Fed	3987.98	28.309	6.35	14.349	24.39	13.35	3.745	DD	-0.938191	-0.346117	0.556573	0.830799	DD	DD
1427	B10	Liver	7DD5_Day_Fed	9658.22	68.559	10.367	14.349	24.39	17.367	7.698	DD	-0.165048	-0.986286	-0.429994	0.902832	DD	DD
1428	B10	Liver	7DD5_Day_Fed	12793.7	90.817	14.367	14.349	24.39	21.367	12.018	DD	0.771625	-0.636078	-0.999989	-0.004637	DD	DD
1429	B11	Liver	7DD5_Day_Fed	58523.4	180.29	18.5	20.701	24.536	1.5	9.322	DD	0.92388	0.382683	-0.764204	0.644975	DD	DD
1430	B11	Liver	7DD5_Day_Fed	35461.8	109.245	22.467	20.701	24.536	5.467	13.727	DD	0.139173	0.990268	-0.899547	-0.436825	DD	DD
1431	B11	Liver	7DD5_Day_Fed	13214.7	40.71	2.433	20.701	24.536	9.433	17.607	DD	-0.782608	0.622515	-0.102766	-0.994706	DD	DD
1432	B11	Liver	7DD5_Day_Fed	12904.8	39.755	6.467	20.701	24.536	13.467	21.552	DD	-0.927184	-0.374607	0.801564	-0.597909	DD	DD
1433	B11	Liver	7DD5_Day_Fed	28007.8	86.282	10.467	20.701	24.536	17.467	1.465	DD	-0.139173	-0.990268	0.927387	0.374102	DD	DD
1434	B11	Liver	7DD5_Day_Fed	46651.6	143.717	14.467	20.701	24.536	21.467	5.377	DD	0.788011	-0.615661	0.162328	0.986737	DD	DD
1435	B12	Liver	7DD5_Day_Fed	20741.6	105.468	18.5	8.191	24.142	1.5	22.248	DD	0.92388	0.382683	0.89666	-0.44272	DD	DD
1436	B12	Liver	7DD5_Day_Fed	26949.1	137.033	22.467	8.191	24.142	5.467	2.192	DD	0.139173	0.990268	0.839874	0.542781	DD	DD
1437	B12	Liver	7DD5_Day_Fed	10690	54.357	2.433	8.191	24.142	9.433	6.135	DD	-0.782608	0.622515	-0.0353174	0.999376	DD	DD
1438	B12	Liver	7DD5_Day_Fed	10258.2	52.161	6.467	8.191	24.142	13.467	10.145	DD	-0.927184	-0.374607	-0.884327	0.466867	DD	DD
1439	B12	Liver	7DD5_Day_Fed	18144.5	92.263	10.467	8.191	24.142	17.467	14.262	DD	-0.139173	-0.990268	-0.829723	-0.558175	DD	DD
1440	B12	Liver	7DD5_Day_Fed	31213.7	158.718	14.467	8.191	24.142	21.467	18.239	DD	0.788011	-0.615661	0.0623988	-0.998051	DD	DD
1441	B01	Submandibular Gland	7DD5_Day_Fed	3983.14	167.677	18	8.01	24.073	1	21.96	DD	0.965926	0.258819	0.860688	-0.509133	DD	DD
1442	B01	Submandibular Gland	7DD5_Day_Fed	2617.42	110.185	21.967	8.01	24.073	4.967	1.914	DD	0.267238	0.96363	0.877039	0.480419	DD	DD
1443	B01	Submandibular Gland	7DD5_Day_Fed	673.147	28.337	1.883	8.01	24.073	8.883	5.819	DD	-0.685183	0.728371	0.0473858	0.998877	DD	DD
1444	B01	Submandibular Gland	7DD5_Day_Fed	818.907	34.473	5.95	8.01	24.073	12.95	9.873	DD	-0.969231	-0.246153	-0.848956	0.528463	DD	DD
1445	B01	Submandibular Gland	7DD5_Day_Fed	1206.3	50.781	9.95	8.01	24.073	16.95	13.934	DD	-0.27144	-0.962455	-0.874523	-0.484984	DD	DD
1446	B01	Submandibular Gland	7DD5_Day_Fed	4953.98	208.546	13.967	8.01	24.073	20.967	17.939	DD	0.700909	-0.71325	-0.0160905	-0.999871	DD	DD
1447	B02	Submandibular Gland	7DD5_Day_Fed	5047.02	138.149	18	5.109	24.375	1	0.692	DD	0.965926	0.258819	0.983617	0.18027	DD	DD
1448	B02	Submandibular Gland	7DD5_Day_Fed	1388.05	37.994	21.967	5.109	24.375	4.967	4.598	DD	0.267238	0.96363	0.358854	0.933394	DD	DD
1449	B02	Submandibular Gland	7DD5_Day_Fed	666.044	18.231	1.883	5.109	24.375	8.883	8.454	DD	-0.685183	0.728371	-0.599253	0.80056	DD	DD
1450	B02	Submandibular Gland	7DD5_Day_Fed	2402.91	65.774	5.95	5.109	24.375	12.95	12.828	DD	-0.969231	-0.246153	-0.976612	-0.215008	DD	DD
1451	B02	Submandibular Gland	7DD5_Day_Fed	5706.68	156.206	9.95	5.109	24.375	16.95	16.766	DD	-0.27144	-0.962455	-0.31742	-0.948285	DD	DD
1452	B02	Submandibular Gland	7DD5_Day_Fed	6709.12	183.645	13.967	5.109	24.375	20.967	20.721	DD	0.700909	-0.71325	0.653634	-0.756811	DD	DD
1453	B03	Submandibular Gland	7DD5_Day_Fed	4177.66	82.007	18.1	6.378	23.98	1.1	23.732	DD	0.95882	0.284015	0.997534	-0.0701863	DD	DD
1454	B03	Submandibular Gland	7DD5_Day_Fed	2536.57	49.793	22.033	6.378	23.98	5.033	3.668	DD	0.25038	0.968148	0.573232	0.819393	DD	DD
1455	B03	Submandibular Gland	7DD5_Day_Fed	459.935	9.028	1.983	6.378	23.98	8.983	7.622	DD	-0.704015	0.710185	-0.411881	0.911238	DD	DD
1456	B03	Submandibular Gland	7DD5_Day_Fed	1873.28	36.772	6.05	6.378	23.98	13.05	11.692	DD	-0.962455	-0.27144	-0.996742	0.0806608	DD	DD
1457	B03	Submandibular Gland	7DD5_Day_Fed	8090.69	158.82	10.05	6.378	23.98	17.05	15.675	DD	-0.246153	-0.969231	-0.571781	-0.820407	DD	DD
1458	B03	Submandibular Gland	7DD5_Day_Fed	13427.4	263.579	14.05	6.378	23.98	21.05	19.678	DD	0.716302	-0.69779	0.425386	-0.905012	DD	DD
1459	B04	Submandibular Gland	7DD5_Day_Fed	3079.29	69.161	18.1	29.824	24.611	1.1	23.971	DD	0.95882	0.284015	0.999972	-0.00754285	DD	DD
1460	B04	Submandibular Gland	7DD5_Day_Fed	1267.2	28.462	22.033	29.824	24.611	5.033	3.807	DD	0.25038	0.968148	0.543133	0.839647	DD	DD
1461	B04	Submandibular Gland	7DD5_Day_Fed	943.028	21.181	1.983	29.824	24.611	8.983	7.659	DD	-0.704015	0.710185	-0.420746	0.907179	DD	DD
1462	B04	Submandibular Gland	7DD5_Day_Fed	2611.16	58.647	6.05	29.824	24.611	13.05	12.22	DD	-0.962455	-0.27144	-0.998336	-0.0576656	DD	DD
1463	B04	Submandibular Gland	7DD5_Day_Fed	9351.43	210.035	10.05	29.824	24.611	17.05	16.121	DD	-0.246153	-0.969231	-0.472304	-0.881436	DD	DD
1464	B04	Submandibular Gland	7DD5_Day_Fed	9461.84	212.515	14.05	29.824	24.611	21.05	20.022	DD	0.716302	-0.69779	0.504923	-0.863164	DD	DD
1465	B05	Submandibular Gland	7DD5_Day_Fed	955.044	25.008	18.167	23.641	24.806	1.167	5.924	DD	0.953717	0.300706	0.0198363	0.999803	DD	DD
1466	B05	Submandibular Gland	7DD5_Day_Fed	2381.2	62.353	22.15	23.641	24.806	5.15	9.778	DD	0.220697	0.975342	-0.835544	0.549423	DD	DD
1467	B05	Submandibular Gland	7DD5_Day_Fed	4500.13	117.838	2.033	23.641	24.806	9.033	14.315	DD	-0.71325	0.700909	-0.821904	-0.569627	DD	DD
1468	B05	Submandibular Gland	7DD5_Day_Fed	6822.49	178.65	6.15	23.641	24.806	13.15	18.298	DD	-0.95502	-0.296542	0.0779091	-0.99696	DD	DD
1469	B05	Submandibular Gland	7DD5_Day_Fed	6064.81	158.81	10.15	23.641	24.806	17.15	22.168	DD	-0.220697	-0.975342	0.887167	-0.461448	DD	DD
1470	B05	Submandibular Gland	7DD5_Day_Fed	2189.83	57.342	14.167	23.641	24.806	21.167	2.054	DD	0.737277	-0.67559	0.85885	0.512228	DD	DD
1471	B06	Submandibular Gland	7DD5_Day_Fed	819.924	34.352	18.167	23.723	24.62	1.167	5.979	DD	0.953717	0.300706	0.00550627	0.999985	DD	DD
1472	B06	Submandibular Gland	7DD5_Day_Fed	1324.79	55.504	22.15	23.723	24.62	5.15	9.862	DD	0.220697	0.975342	-0.847401	0.530953	DD	DD
1473	B06	Submandibular Gland	7DD5_Day_Fed	2301.65	96.43	2.033	23.723	24.62	9.033	14.252	DD	-0.71325	0.700909	-0.831202	-0.55597	DD	DD
1474	B06	Submandibular Gland	7DD5_Day_Fed	4265.91	178.725	6.15	23.723	24.62	13.15	18.265	DD	-0.95502	-0.296542	0.0692836	-0.997597	DD	DD
1475	B06	Submandibular Gland	7DD5_Day_Fed	3770.08	157.952	10.15	23.723	24.62	17.15	22.164	DD	-0.220697	-0.975342	0.886706	-0.462334	DD	DD
1476	B06	Submandibular Gland	7DD5_Day_Fed	1838.78	77.038	14.167	23.723	24.62	21.167	2.08	DD	0.737277	-0.67559	0.855408	0.517955	DD	DD
1477	B07	Submandibular Gland	7DD5_Day_Fed	10385.5	73.282	18.333	3.515	24.193	1.333	2.701	DD	0.939693	0.34202	0.760295	0.649578	DD	DD
1478	B07	Submandibular Gland	7DD5_Day_Fed	4437.73	31.314	22.267	3.515	24.193	5.267	6.603	DD	0.190809	0.981627	-0.157123	0.987579	DD	DD
1479	B07	Submandibular Gland	7DD5_Day_Fed	1599.78	11.288	2.15	3.515	24.193	9.15	10.455	DD	-0.734323	0.678801	-0.919314	0.393524	DD	DD
1480	B07	Submandibular Gland	7DD5_Day_Fed	9710.74	68.521	6.233	3.515	24.193	13.233	14.697	DD	-0.948324	-0.317305	-0.760913	-0.648854	DD	DD
1481	B07	Submandibular Gland	7DD5_Day_Fed	29794.9	210.24	10.283	3.515	24.193	17.283	18.715	DD	-0.186524	-0.98245	0.186034	-0.982543	DD	DD
1482	B07	Submandibular Gland	7DD5_Day_Fed	29102.5	205.354	14.25	3.515	24.193	21.25	22.65	DD	0.75184	-0.659346	0.938177	-0.346157	DD	DD
1483	B08	Submandibular Gland	7DD5_Day_Fed	4630.6	81.117	18.333	6.39	24.011	1.333	23.938	DD	0.939693	0.34202	0.999868	-0.0162315	DD	DD
1484	B08	Submandibular Gland	7DD5_Day_Fed	2237.98	39.204	22.267	6.39	24.011	5.267	3.87	DD	0.190809	0.981627	0.529274	0.848451	DD	DD
1485	B08	Submandibular Gland	7DD5_Day_Fed	658.276	11.531	2.15	6.39	24.011	9.15	7.751	DD	-0.734323	0.678801	-0.442564	0.896737	DD	DD
1486	B08	Submandibular Gland	7DD5_Day_Fed	2609.59	45.714	6.233	6.39	24.011	13.233	11.833	DD	-0.948324	-0.317305	-0.999041	0.04379	DD	DD
1487	B08	Submandibular Gland	7DD5_Day_Fed	14008.7	245.398	10.283	6.39	24.011	17.283	15.892	DD	-0.186524	-0.98245	-0.524374	-0.851488	DD	DD
1488	B08	Submandibular Gland	7DD5_Day_Fed	10106.3	177.037	14.25	6.39	24.011	21.25	19.856	DD	0.75184	-0.659346	0.467117	-0.884195	DD	DD
1489	B09	Submandibular Gland	7DD5_Day_Fed	1986.41	40.464	18.417	25.535	24.588	1.417	4.478	DD	0.932008	0.362438	0.388095	0.921619	DD	DD
1490	B09	Submandibular Gland	7DD5_Day_Fed	1888.94	38.479	22.367	25.535	24.588	5.367	8.333	DD	0.165048	0.986286	-0.573525	0.819188	DD	DD
1491	B09	Submandibular Gland	7DD5_Day_Fed	3968.92	80.849	2.317	25.535	24.588	9.317	12.763	DD	-0.763232	0.646124	-0.980126	-0.198374	DD	DD
1492	B09	Submandibular Gland	7DD5_Day_Fed	11355.3	231.313	6.35	25.535	24.588	13.35	16.7	DD	-0.938191	-0.346117	-0.333898	-0.942609	DD	DD
1493	B09	Submandibular Gland	7DD5_Day_Fed	5025.77	102.378	10.367	25.535	24.588	17.367	20.62	DD	-0.165048	-0.986286	0.633421	-0.773808	DD	DD
1494	B09	Submandibular Gland	7DD5_Day_Fed	5228.94	106.517	14.367	25.535	24.588	21.367	0.524	DD	0.771625	-0.636078	0.990587	0.136881	DD	DD
1495	B10	Submandibular Gland	7DD5_Day_Fed	4585.88	195.663	18.417	14.349	24.39	1.417	16.003	DD	0.932008	0.362438	-0.499335	-0.866409	DD	DD
1496	B10	Submandibular Gland	7DD5_Day_Fed	4256.87	181.626	22.367	14.349	24.39	5.367	19.89	DD	0.165048	0.986286	0.474799	-0.880094	DD	DD
1497	B10	Submandibular Gland	7DD5_Day_Fed	1815.9	77.478	2.317	14.349	24.39	9.317	23.777	DD	-0.763232	0.646124	0.99829	-0.0584602	DD	DD
1498	B10	Submandibular Gland	7DD5_Day_Fed	786.88	33.573	6.35	14.349	24.39	13.35	3.745	DD	-0.938191	-0.346117	0.556573	0.830799	DD	DD
1499	B10	Submandibular Gland	7DD5_Day_Fed	825.657	35.228	10.367	14.349	24.39	17.367	7.698	DD	-0.165048	-0.986286	-0.429994	0.902832	DD	DD
1500	B10	Submandibular Gland	7DD5_Day_Fed	1791.39	76.432	14.367	14.349	24.39	21.367	12.018	DD	0.771625	-0.636078	-0.999989	-0.004637	DD	DD
1501	B11	Submandibular Gland	7DD5_Day_Fed	3264.79	60.426	18.5	20.701	24.536	1.5	9.322	DD	0.92388	0.382683	-0.764204	0.644975	DD	DD
1502	B11	Submandibular Gland	7DD5_Day_Fed	5607.99	103.794	22.467	20.701	24.536	5.467	13.727	DD	0.139173	0.990268	-0.899547	-0.436825	DD	DD
1503	B11	Submandibular Gland	7DD5_Day_Fed	5888.76	108.991	2.433	20.701	24.536	9.433	17.607	DD	-0.782608	0.622515	-0.102766	-0.994706	DD	DD
1504	B11	Submandibular Gland	7DD5_Day_Fed	5363.91	99.277	6.467	20.701	24.536	13.467	21.552	DD	-0.927184	-0.374607	0.801564	-0.597909	DD	DD
1505	B11	Submandibular Gland	7DD5_Day_Fed	7374.33	136.486	10.467	20.701	24.536	17.467	1.465	DD	-0.139173	-0.990268	0.927387	0.374102	DD	DD
1506	B11	Submandibular Gland	7DD5_Day_Fed	4918.1	91.026	14.467	20.701	24.536	21.467	5.377	DD	0.788011	-0.615661	0.162328	0.986737	DD	DD
1507	B12	Submandibular Gland	7DD5_Day_Fed	5481.19	58.722	18.5	8.191	24.142	1.5	22.248	DD	0.92388	0.382683	0.89666	-0.44272	DD	DD
1508	B12	Submandibular Gland	7DD5_Day_Fed	3823.19	40.96	22.467	8.191	24.142	5.467	2.192	DD	0.139173	0.990268	0.839874	0.542781	DD	DD
1509	B12	Submandibular Gland	7DD5_Day_Fed	1143.93	12.255	2.433	8.191	24.142	9.433	6.135	DD	-0.782608	0.622515	-0.0353174	0.999376	DD	DD
1510	B12	Submandibular Gland	7DD5_Day_Fed	6163.63	66.034	6.467	8.191	24.142	13.467	10.145	DD	-0.927184	-0.374607	-0.884327	0.466867	DD	DD
1511	B12	Submandibular Gland	7DD5_Day_Fed	18456.9	197.737	10.467	8.191	24.142	17.467	14.262	DD	-0.139173	-0.990268	-0.829723	-0.558175	DD	DD
1512	B12	Submandibular Gland	7DD5_Day_Fed	20935.6	224.292	14.467	8.191	24.142	21.467	18.239	DD	0.788011	-0.615661	0.0623988	-0.998051	DD	DD

## Sheet: Dictionary_Expt2
Index	Arbitrary index after sorting by Order_expt_point, Tissue, and Cage
Cage	Cage Name (individually housed mice)
Tissue	Tissue (Kidney, Liver, or SMG)
Order_expt_point	Order of assessments and abbreviated experimental point composed of meal schedule and light cycle
Per2Luc biolum (Mean)	Mean grayscale value of Per2::Luc bioluminescence
Per2Luc_normalized	Normalized bioluminescence as percent of mean (over 6 time points within mouse, tissue, and experimental time point)
Image Time (PST, dec)	Pacific standard time of the image
CT12 (PST)	Circadian time 12 (activity onset) based on activity in the week prior to imaging.
Tau (h)	Circadian period based on activity in the week prior to imaging.
Image Time (FT)	Image time in food time
Image Time (CT)	Image time in circadian time [CT12 = activity onset]
Image Time (ZT)	Image time in zeitgeber time during LD (ZT0 = lights-on = 0500 PST). "DD" during constant conditions.
cos(FT)	Cosine of FT
sin(FT)	Sine of FT
cos(CT)	Cosine of CT
sin(CT)	Sine of CT
cos(ZT)	Cosine of ZT. "DD" during constant conditions.
sin(ZT)	Sine of ZT. "DD" during constant conditions.

## Sheet: Details
Title	Natural food intake patterns have little synchronizing effect on peripheral circadian clocks
Authors	Xiaobin Xie, Ayaka Kukino, Haley E. Calcagno, Alec Berman, Joseph P. Garner, Matthew P. Butler*
*To whom correspondence should be addressed.
